# Supplementary material for: The transcriptome of circulating sexually committed Plasmodium falciparum ring stage parasites forecasts malaria transmission potential
Source: Nat Commun. 2020 Dec 2;11:6159. doi: 10.1038/s41467-020-19988-z (PMC7710746; doi:10.1038/s41467-020-19988-z)
Supplement: Supplementary file 3 — Source data [file 41467_2020_19988_MOESM3_ESM.xlsx]

## Sheet: Fig1
Fig 1a						Fig 1b
Agilent Probe ID	log fold change	log(10) p value					High GCR samples								Low GCR samples
1396.PRE-TRNA-MET-1_v7.1_P1/1	0.926199	1.7694					774_H	795_H	640_H	550_H	590_H	634_H	729_H	589_H	704_L	728_L	633_L	747_L	767_L	786_L	788_L	860_L	NF54 (-)	NF54 (+)	Gdv1.dd.gfp (+)	Gdv1.dd.gfp (-)
1396.PRE-TRNA-PRO-1_v7.1_P1/1NU	0.151586	0.0821787				PFL1085w (Ap2-g)	10.7442	10.9714	12.5139	11.5435	10.4497	8.95536	9.09371	8.64176	5.04767	3.93588	1.25064	2.20668	2.50281	3.68604	3.9906	3.99996	6.36985	6.06273	5.44187	1.94312
1399.PRE-TRNA-GLY-1_v7.1_P1/1	0.0617513	0.0265649				PF13_0075 (Sur13.1)	7.80078	8.6209	10.9974	10.3422	8.63833	7.05508	6.9941	6.88461	3.27169	1.46471	0.995658	1.90412	1.45549	1.51138	3.3822	1.07533	4.52013	4.38592	3.99246	2.20429
1399.PRE-TRNA-LEU-1_v7.1_P1/1	0.089737	0.036694				PFD1160W (Sur4.2)	7.40346	7.18252	9.65334	8.95263	7.60439	5.39467	5.93186	6.40493	2.07165	1.42589	0.728444	1.43141	3.80143	1.15097	1.07436	0.832673	3.56489	3.23787	3.08382	1.61975
1400.PRE-TRNA-GLN-1_v7.1_P1/1	1.39079	1.70615				PFA0650W (Sur1.2)	11.8017	11.6055	13.3131	11.8206	10.329	9.36847	8.70699	8.52497	2.60626	4.4065	1.63481	3.11226	6.41288	5.30279	4.28914	3.59866	5.51291	5.3548	3.43164	1.77498
2277.PRE-TRNA-GLU-1_v7.1_P1/1	0.0535704	0.0442493				MAL8P1.154 (Lshd)	8.16157	9.22811	8.19412	7.24306	7.34783	7.05438	6.70929	6.73005	4.54527	3.62104	3.21344	1.47148	1.1824	4.23103	3.60981	2.49806	6.52746	6.383	6.12381	5.65873
2277.PRE-TRNA-PRO-1_v7.1_P1/1	0.225649	0.315865				PFB0280W (Arom)	10.7476	12.1762	9.23205	9.53325	10.5946	10.1545	8.94757	9.64804	8.11979	5.98716	6.39606	4.71902	5.80086	6.34064	6.05549	6.26223	8.67224	8.41057	8.30161	6.36388
2277.PRE-TRNA-VAL-1_v7.1_P1/1NU	0.122886	0.196523				PF14_0690 (Hda)	13.1978	13.6157	13.5418	13.1131	12.8117	12.1026	12.1831	11.7034	8.90975	10.1626	7.62085	10.2153	10.4387	10.0293	9.93954	9.51676	10.8316	10.8249	10.3901	10.1717
A-type_18S_p	-0.541162	0.808772				PFL2525C (Ep3)	8.56769	8.8066	8.64756	7.47363	6.70482	6.42822	5.55405	5.38126	2.86563	2.98207	1.61376	1.59367	2.79831	3.59385	2.26084	3.3142	2.647	2.41288	2.14743	0.991424
A-type_28S_p	-0.0137375	0.455167				PF11_0035 (Ep2)	6.82599	7.63301	7.70664	7.82039	6.19522	5.35367	4.82351	5.94226	3.1169	2.89229	1.11449	4.27517	3.09733	2.19352	0.916561	3.39904	2.45564	2.29768	2.66811	2.05991
A-type_5.8S_p	0.053475	0.469572				PFA0640C (Ep1)	8.95411	7.8774	10.6836	8.22672	7.859	5.51073	5.69266	4.6344	3.97152	1.94726	2.51524	0.461938	0.342187	3.02292	2.04307	0.328922	2.84612	2.44974	2.25659	1.78002
BSD_v7.1_P1/1	0.306293	0.303818				PF14_0647 (Rga)	5.00345	6.51285	5.45827	3.94004	4.68742	4.35984	3.96019	3.73063	3.19632	1.76017	3.12756	0.802966	0.593945	1.49926	2.02578	1.15069	2.01918	2.11423	2.15764	1.87591
CSA_v7.1_P1/1	-0.442807	0.592277				PFI1765C (Vap1)	9.21722	10.0257	7.71699	6.96732	7.43859	7.58328	6.55718	5.45594	4.35874	2.9326	3.21814	2.64063	5.27136	3.46475	3.14717	3.85395	4.67283	4.23274	4.22683	2.39358
DSRED_v7.1_P1/1	-0.79168	0.750507				PFD0320C (Nyn)	10.3326	10.096	11.3196	11.1907	10.0859	8.16701	8.40743	8.56769	5.99673	6.52814	4.73242	3.46803	8.11337	5.81339	6.09028	6.29294	8.49797	8.5511	8.20703	7.97182
EGFP_MUT_v7.1_P1/1	0.0346677	0.0774492				PF14_0736 (Pfge7)	6.39051	6.4375	5.68096	6.14349	4.02783	4.06545	3.54278	2.66672	3.58771	1.08399	0.0334932	0.0385721	0.111408	1.61326	0.0823119	0.0809713	2.25272	2.03048	1.0372	0.450722
FKBP_v7.1_P1/1	-0.322445	0.126722				PF11_0185 (Cpp)	5.66036	6.74586	3.87086	5.59647	4.12453	4.93079	4.84392	4.87225	3.56764	3.96336	2.83545	0.806996	2.91188	2.47704	2.5733	2.75048	4.57342	4.44196	4.37356	3.94586
FLUCIFERASE_v7.1_P1/2	0.467425	0.49279				PF13_0196 (Msrp1)	8.27415	6.85558	8.01025	5.67036	6.25532	4.43453	4.26385	3.03351	2.68607	2.23471	1.37266	2.49132	1.83764	1.36149	1.73482	4.94143	0.914299	1.02686	1.16115	1.01158
FLUCIFERASE_v7.1_P2/2	0.282941	0.0993749				PFI1770W (Gexp5)	12.4506	13.5588	9.78777	9.57371	11.5277	11.944	10.0941	8.84411	10.1885	6.44619	8.79357	4.27343	5.20467	5.64534	6.69545	8.55196	7.75107	7.26661	7.66803	4.79526
HSDHFR_v7.1_P1/1	-0.786805	0.396963				PF10_0026 (Tra3)	10.1521	10.9605	12.7916	9.63316	10.7014	8.25975	8.29861	8.69458	8.73676	6.62732	7.28463	1.84883	4.24549	5.11902	7.35924	4.45888	5.77485	5.6011	4.9893	4.07461
mal_mito_1_v6.4_P1/1	1.04689	0.780742				PFD0310W (Pfs16)	11.7084	14.2319	10.7919	9.04336	10.9974	12.2486	5.25601	5.9486	10.5783	6.26709	9.08962	8.28649	7.13508	6.59751	6.59094	4.11869	12.9886	12.9238	10.945	10.0355
mal_mito_2_v6.4_P1/2	0.701474	0.496276				PF13_0011 (Pfg27)	9.43518	11.6618	12.286	9.35881	11.3695	11.1361	8.24794	8.67224	7.77823	9.47109	10.3326	12.7916	5.42571	8.76568	5.89925	10.7776	10.8456	10.8215	6.19384	6.17436
mal_mito_2_v6.4_P2/2	0.732595	0.47478				PF14_0748 (Pfge3)	1.2472	1.15351	1.1898	1.13474	1.72725	1.83839	2.24549	1.91967	2.10003	1.90207	2.06779	5.74981	1.21831	0.772233	0.908341	1.05016	5.8607	5.63606	1.60482	1.49104
mal_mito_3_v6.4_P1/2	0.604746	0.329485				PFL2550W (Pfgeco)	0.469816	3.37899	0.563932	2.391	0.0585244	0.252361	2.01554	0.182212	-0.00175235	0.158437	0.345763	0.63331	2.75354	2.2788	0.35927	0.496303	1.94244	1.76782	2.51365	2.36464
mal_mito_3_v6.4_P2/2	0.780641	0.505478				PF14_0745 (Pfge2)	3.8293	1.14788	1.95531	1.24348	0.798549	1.0347	0.622513	0.703916	4.20502	0.741196	1.1303	1.96969	1.41859	0.856574	1.38249	1.23322	3.71216	3.30218	0.75769	0.790908
mal_rna_10:rRNA_v6.4_P1/1	0.641876	0.696941				PF14_0735 (Pfge8)	1.47241	1.29287	2.2361	1.51038	0.91031	2.8369	2.34288	0.908699	1.07379	0.750206	1.04883	2.01105	3.16242	0.852331	0.887138	2.57155	0.0365448	0.163284	0.0635465	0.363354
mal_rna_11:rRNA_v6.4_P1/1	0.470587	0.769194				PF14_0744 (Pfge1)	1.92253	2.21248	3.95478	1.55631	2.56197	1.47115	0.891752	0.897074	4.45397	0.852331	1.25096	2.5595	1.93491	1.01129	1.06822	1.3689	3.02363	2.62738	0.812334	0.226924
mal_rna_14:rRNA_v6.4_P1/1	0.450997	0.474185				PF10_0303 (Pfs25)	2.32754	2.03594	2.81875	1.4685	0.940854	1.31497	0.918796	1.1029	1.23922	1.05685	1.23158	3.47956	2.30692	1.64733	4.53248	2.09218	2.25578	2.20619	2.63808	2.52361
mal_rna_15:rRNA_v6.4_P1/1	0.769321	0.560368				PF14_0350 (Nat)	6.50403	6.389	2.89517	6.64873	6.13306	7.18412	6.92565	6.77898	5.66963	7.26284	7.39635	6.97221	7.01166	6.64458	6.84313	7.60342	8.01528	7.91586	7.9729	8.18349
mal_rna_17:rRNA_v6.4_P1/1	0.7035	1.01459				PFE0065W (Sbp1)	13.8552	14.1993	14.0243	13.7065	13.0694	14.1022	13.8306	13.9484	12.2486	15.001	12.0322	13.2362	13.8037	13.8037	14.1022	14.1633	14.1281	14.1281	13.9994	14.3105
mal_rna_18:rRNA_v6.4_P1/1	0.74862	0.496246				PFB0100C (Kahrp)	10.0629	8.99809	11.9363	8.34085	14.2859	11.8381	7.10279	6.61658	15.6872	13.7764	15.001	7.79124	7.66517	9.18768	14.1993	14.3105	15.5372	15.6135	15.5372	15.5372
mal_rna_19:rRNA_v6.4_P1/1	0.913371	0.802369
mal_rna_9:rRNA_v6.4_P1/1	0.525156	0.536921
MAL1_18S_v7.1_P1/3NU	-0.199649	0.260229
MAL1_18S_v7.1_P2/3NU	-0.0697153	0.0437636
MAL1_18S_v7.1_P3/3NU	-0.00635	0.0312106
MAL1_28S_v7.1_P1/4	-0.311646	0.463782
MAL1_28S_v7.1_P2/4	-0.246195	0.168932
MAL1_28S_v7.1_P3/4	0.0191221	0.00933412
MAL1_28S_v7.1_P4/4	0.0651615	0.0288159
MAL1_5.8S_v7.1_P1/1NU	0.0736638	0.0663194
MAL1_ITS1_v7.1_P1/1	-1.19761	0.794711
MAL1_ITS2_v7.1_P1/1	0.0608887	0.0754933
MAL11_RRNA_v7.1_P1/7NU	0.149447	0.165794
MAL11_RRNA_v7.1_P2/7NU	-0.1204	0.353107
MAL11_RRNA_v7.1_P3/7	0.103341	0.372218
MAL11_RRNA_v7.1_P4/7	-0.249102	0.29953
MAL11_RRNA_v7.1_P5/7	0.923537	0.696739
MAL11_RRNA_v7.1_P6/7	-0.240845	0.307946
MAL11_RRNA_v7.1_P7/7	0.224899	0.25615
MAL13_5.8SRRNA_v7.1_P1/1NU	-0.190205	0.134813
MAL13_TRNA_ARG1_v7.1_P1/1	0.0528162	0.0224057
MAL13_TRNA_ARG2_v7.1_P1/1	0.403783	0.641633
MAL13_TRNA_ARG3_v7.1_P1/1	1.77899	2.56947
MAL13_TRNA_CYS1_v7.1_P1/1	0.669615	0.555063
MAL13_TRNA_GLY1_v7.1_P1/1	0.835406	0.861449
MAL13_TRNA_MET1_v7.1_P1/1	0.192145	0.184364
MAL13_TRNA_PRO1_v7.1_P1/1NU	0.233561	0.135592
MAL13_TRNA_SER1_v7.1_P1/1	0.330835	0.210069
MAL13_TRNA_THR1_v7.1_P1/1	0.788791	0.400558
MAL13_TRNA_TRP1_v7.1_P1/1	-0.377698	0.225845
MAL13_U6_SNRNA_v7.1_P1/1	-0.316675	0.721856
MAL13P1.1_v7.1_P1/7NU	0.161492	0.722942
MAL13P1.1_v7.1_P2/7NU	0.0186797	0.0137727
MAL13P1.1_v7.1_P3/7NU	-0.010356	0.0221099
MAL13P1.1_v7.1_P4/7	-1.08044	0.709608
MAL13P1.1_v7.1_P5/7	-0.0881375	0.0593815
MAL13P1.1_v7.1_P6/7NU	-1.28144	1.90327
MAL13P1.1_v7.1_P7/7NU	-0.753389	0.287312
MAL13P1.100_v7.1_P1/2	-0.759562	0.474718
MAL13P1.100_v7.1_P2/2	-0.156897	0.137208
MAL13P1.102_v7.1_P1/3	0.221181	0.101505
MAL13P1.102_v7.1_P2/3	0.548762	0.266058
MAL13P1.102_v7.1_P3/3	0.738304	0.64846
MAL13P1.103_v7.1_P1/4	0.498891	0.395579
MAL13P1.103_v7.1_P2/4	0.501038	0.502804
MAL13P1.103_v7.1_P3/4	1.31981	1.6538
MAL13P1.103_v7.1_P4/4	1.58366	1.98357
MAL13P1.105_v7.1_P1/3	-0.285754	0.775116
MAL13P1.105_v7.1_P2/3	-0.419282	0.3145
MAL13P1.105_v7.1_P3/3	0.465201	0.582962
MAL13P1.106_v7.1_P1/1	-0.183993	0.737339
MAL13P1.107_v7.1_P1/5	0.121256	0.0448153
MAL13P1.107_v7.1_P2/5	0.312962	0.233029
MAL13P1.107_v7.1_P3/5	-0.0662307	0.0373449
MAL13P1.107_v7.1_P4/5	-0.172443	0.161279
MAL13P1.107_v7.1_P5/5	-0.643856	0.375586
MAL13P1.11_v7.1_P1/1NU	1.54677	1.00852
MAL13P1.111_v7.1_P1/1	0.143006	0.308405
MAL13P1.112_v7.1_P1/2	-0.160019	0.118634
MAL13P1.112_v7.1_P2/2	-1.11088	0.728117
MAL13P1.113_v7.1_P1/1	0.137098	0.0314095
MAL13P1.114_v7.1_P1/10	0.0437691	0.023092
MAL13P1.114_v7.1_P10/10	-0.946428	0.596655
MAL13P1.114_v7.1_P2/10	-0.683183	0.466215
MAL13P1.114_v7.1_P3/10	0.0397827	0.0197183
MAL13P1.114_v7.1_P4/10	0.0108125	0.0046865
MAL13P1.114_v7.1_P5/10	-0.452612	0.276433
MAL13P1.114_v7.1_P6/10	0.143805	0.124083
MAL13P1.114_v7.1_P7/10	-0.544722	0.585862
MAL13P1.114_v7.1_P8/10	-1.31766	1.59271
MAL13P1.114_v7.1_P9/10	-0.415602	0.411764
MAL13P1.115_v7.1_P1/1	-0.672701	0.35292
MAL13P1.116_v7.1_P1/10	-0.0160257	0.00875588
MAL13P1.116_v7.1_P10/10	0.0770813	0.085906
MAL13P1.116_v7.1_P2/10	-0.0807238	0.141579
MAL13P1.116_v7.1_P3/10	0.445333	0.638164
MAL13P1.116_v7.1_P4/10	0.295217	0.139717
MAL13P1.116_v7.1_P5/10	-0.207226	0.235891
MAL13P1.116_v7.1_P6/10	-0.188515	0.36704
MAL13P1.116_v7.1_P7/10	-0.386879	0.223059
MAL13P1.116_v7.1_P8/10	0.0201525	0.0381849
MAL13P1.116_v7.1_P9/10	-0.113029	0.15714
MAL13P1.117_v7.1_P1/1	-0.40844	0.735019
MAL13P1.118_v7.1_P1/4	0.588982	0.443238
MAL13P1.118_v7.1_P2/4	-1.02845	0.790524
MAL13P1.118_v7.1_P3/4	-0.798268	0.483662
MAL13P1.118_v7.1_P4/4	0.182267	0.0850476
MAL13P1.119_v7.1_P1/3	0.674802	0.969141
MAL13P1.119_v7.1_P2/3	-0.160589	0.0789099
MAL13P1.119_v7.1_P3/3	0.618671	0.46636
MAL13P1.12_v7.1_P1/1	0.174403	0.19081
MAL13P1.120_v7.1_P1/3	-0.566344	0.496022
MAL13P1.120_v7.1_P2/3	0.131516	0.207546
MAL13P1.120_v7.1_P3/3	0.0486788	0.072613
MAL13P1.121_v7.1_P1/2	-0.163123	0.125425
MAL13P1.121_v7.1_P2/2	-0.135161	0.0701162
MAL13P1.122_v7.1_P1/8	0.899089	0.767282
MAL13P1.122_v7.1_P2/8	1.62793	1.88353
MAL13P1.122_v7.1_P3/8	0.978844	0.973503
MAL13P1.122_v7.1_P4/8	0.92826	1.04961
MAL13P1.122_v7.1_P5/8	1.66759	1.09925
MAL13P1.122_v7.1_P6/8	1.03544	0.942591
MAL13P1.122_v7.1_P7/8	0.92679	0.880353
MAL13P1.122_v7.1_P8/8	0.831735	0.719281
MAL13P1.124_v7.1_P1/10	-0.245618	0.139068
MAL13P1.124_v7.1_P10/10	0.0398406	0.0351409
MAL13P1.124_v7.1_P2/10	0.825038	0.493454
MAL13P1.124_v7.1_P3/10	0.821966	0.598253
MAL13P1.124_v7.1_P4/10	0.37478	0.243909
MAL13P1.124_v7.1_P5/10	-0.445864	0.410454
MAL13P1.124_v7.1_P6/10	0.383394	0.18257
MAL13P1.124_v7.1_P7/10	-0.406311	0.352726
MAL13P1.124_v7.1_P8/10	-0.00315962	0.00325573
MAL13P1.124_v7.1_P9/10	-0.296422	0.195876
MAL13P1.125_v7.1_P1/2	-0.0491519	0.0375594
MAL13P1.125_v7.1_P2/2	-0.301671	0.162921
MAL13P1.126_v7.1_P1/2	0.556704	0.592723
MAL13P1.126_v7.1_P2/2	-0.372528	0.256768
MAL13P1.127_v7.1_P1/1	-0.198448	0.0970929
MAL13P1.128_v7.1_P1/1	0.312119	0.244693
MAL13P1.129_v7.1_P1/1	0.00693738	0.00751379
MAL13P1.13_v7.1_P1/8	0.553867	0.418192
MAL13P1.13_v7.1_P2/8	0.456709	0.324464
MAL13P1.13_v7.1_P3/8	0.525389	0.383089
MAL13P1.13_v7.1_P4/8	0.200845	0.115659
MAL13P1.13_v7.1_P5/8	0.396287	0.253148
MAL13P1.13_v7.1_P6/8	0.311823	0.200391
MAL13P1.13_v7.1_P7/8	0.257114	0.156738
MAL13P1.13_v7.1_P8/8	0.508604	0.352259
MAL13P1.130_v7.1_P1/1	-0.566385	0.221768
MAL13P1.131_v7.1_P1/2	0.268362	0.183453
MAL13P1.131_v7.1_P2/2	-0.319604	0.836544
MAL13P1.132_v7.1_P1/2	0.149629	0.14962
MAL13P1.132_v7.1_P2/2	0.511954	0.578461
MAL13P1.133_v7.1_P1/16	0.699552	0.478256
MAL13P1.133_v7.1_P10/16	0.942125	0.782902
MAL13P1.133_v7.1_P11/16	0.576632	0.367465
MAL13P1.133_v7.1_P12/16	1.14031	0.911145
MAL13P1.133_v7.1_P13/16	0.916419	0.692185
MAL13P1.133_v7.1_P14/16	0.763769	0.558199
MAL13P1.133_v7.1_P15/16	0.908961	0.685362
MAL13P1.133_v7.1_P16/16	0.761726	0.540428
MAL13P1.133_v7.1_P2/16	0.795741	0.483059
MAL13P1.133_v7.1_P3/16	1.08225	1.03416
MAL13P1.133_v7.1_P4/16	0.977206	1.0002
MAL13P1.133_v7.1_P5/16	0.923066	0.792655
MAL13P1.133_v7.1_P6/16	0.770093	0.478279
MAL13P1.133_v7.1_P7/16	0.816154	0.460698
MAL13P1.133_v7.1_P8/16	0.924791	0.744648
MAL13P1.133_v7.1_P9/16	0.993295	0.703886
MAL13P1.134_v7.1_P1/4	-0.301232	0.864175
MAL13P1.134_v7.1_P2/4	0.116349	0.17718
MAL13P1.134_v7.1_P3/4	-0.507001	0.283534
MAL13P1.134_v7.1_P4/4	-1.21303	1.12039
MAL13P1.135_v7.1_P1/1	-0.241174	0.265764
MAL13P1.137_v7.1_P1/10	1.15704	0.741992
MAL13P1.137_v7.1_P10/10	0.341635	0.280197
MAL13P1.137_v7.1_P2/10	0.23808	0.217429
MAL13P1.137_v7.1_P3/10	-0.240782	0.191229
MAL13P1.137_v7.1_P4/10	0.0805522	0.193787
MAL13P1.137_v7.1_P5/10	-0.203939	0.147224
MAL13P1.137_v7.1_P6/10	-0.178966	0.332555
MAL13P1.137_v7.1_P7/10	-0.195627	0.203283
MAL13P1.137_v7.1_P8/10	-0.417651	0.345342
MAL13P1.137_v7.1_P9/10	-0.452902	0.409933
MAL13P1.138_v7.1_P1/2	0.101591	0.155268
MAL13P1.138_v7.1_P2/2	0.254219	0.226113
MAL13P1.139_v7.1_P1/1	-1.05707	0.73759
MAL13P1.139A_v7.1_P1/1	-0.478435	0.168607
MAL13P1.14_v7.1_P1/5	0.968376	1.31682
MAL13P1.14_v7.1_P2/5	0.363076	0.722894
MAL13P1.14_v7.1_P3/5	0.35841	1.0258
MAL13P1.14_v7.1_P4/5	0.064475	0.220836
MAL13P1.14_v7.1_P5/5	0.27565	0.347682
MAL13P1.140_v7.1_P1/8	-0.378849	0.215476
MAL13P1.140_v7.1_P2/8	0.138703	0.156375
MAL13P1.140_v7.1_P3/8	0.227015	0.256589
MAL13P1.140_v7.1_P4/8	-0.0411475	0.0181538
MAL13P1.140_v7.1_P5/8	-0.486055	0.446906
MAL13P1.140_v7.1_P6/8	0.384193	0.393
MAL13P1.140_v7.1_P7/8	-0.494303	0.318489
MAL13P1.140_v7.1_P8/8	-0.721614	0.291886
MAL13P1.141_v7.1_P1/1	-0.122731	0.104161
MAL13P1.142_v7.1_P1/1	-1.38265	0.621745
MAL13P1.144_v7.1_P1/2	-0.649711	0.793241
MAL13P1.144_v7.1_P2/2	0.0516238	0.047195
MAL13P1.145_v7.1_P1/6	0.0460632	0.0283675
MAL13P1.145_v7.1_P2/6	-0.0104614	0.00743197
MAL13P1.145_v7.1_P3/6	0.423348	0.314936
MAL13P1.145_v7.1_P4/6	-0.884781	0.685976
MAL13P1.145_v7.1_P5/6	0.0183666	0.0126675
MAL13P1.145_v7.1_P6/6	-0.822075	0.48691
MAL13P1.146_v7.1_P1/2	-0.440825	0.22623
MAL13P1.146_v7.1_P2/2	0.734766	0.468342
MAL13P1.147_v7.1_P1/1	0.139485	0.114303
MAL13P1.148_v7.1_P1/7	-0.234001	0.0570717
MAL13P1.148_v7.1_P2/7	-1.34857	0.728013
MAL13P1.148_v7.1_P3/7	-0.449356	0.114098
MAL13P1.148_v7.1_P4/7	-0.640074	0.192071
MAL13P1.148_v7.1_P5/7	-0.41034	0.0891951
MAL13P1.148_v7.1_P6/7	-0.17412	0.0390642
MAL13P1.148_v7.1_P7/7	-1.17361	0.479004
MAL13P1.149_v7.1_P1/2	-1.06154	1.00626
MAL13P1.149_v7.1_P2/2	-0.484309	0.309821
MAL13P1.15_v7.1_P1/1	-0.924581	0.43592
MAL13P1.150_v7.1_P1/2	-1.10051	0.498062
MAL13P1.150_v7.1_P2/2	-1.14005	0.483779
MAL13P1.151_v7.1_P1/7	0.761231	1.00802
MAL13P1.151_v7.1_P2/7	0.322329	0.399749
MAL13P1.151_v7.1_P3/7	-0.169939	0.447015
MAL13P1.151_v7.1_P4/7	-0.105417	0.146504
MAL13P1.151_v7.1_P5/7	-0.086422	0.064082
MAL13P1.151_v7.1_P6/7	0.217941	0.1288
MAL13P1.151_v7.1_P7/7	0.0936311	0.141691
MAL13P1.152_v7.1_P1/3	0.468924	0.282702
MAL13P1.152_v7.1_P2/3	0.136629	0.147328
MAL13P1.152_v7.1_P3/3	-0.308789	0.242861
MAL13P1.153_v7.1_P1/1	0.62426	0.346706
MAL13P1.154_v7.1_P1/1	0.0128778	0.0127051
MAL13P1.155_v7.1_P1/4	-1.00555	1.23694
MAL13P1.155_v7.1_P2/4	0.38774	0.199934
MAL13P1.155_v7.1_P3/4	0.211264	0.135194
MAL13P1.155_v7.1_P4/4	-0.118066	0.0384597
MAL13P1.156_v7.1_P1/2	0.40912	0.24479
MAL13P1.156_v7.1_P2/2	0.103335	0.103935
MAL13P1.157_v7.1_P1/4	0.211457	0.279504
MAL13P1.157_v7.1_P2/4	0.102251	0.0786955
MAL13P1.157_v7.1_P3/4	-0.638198	0.349378
MAL13P1.157_v7.1_P4/4	-0.00626475	0.0034276
MAL13P1.158_v7.1_P1/2	0.362625	0.177308
MAL13P1.158_v7.1_P2/2	-0.579023	0.36068
MAL13P1.159_v7.1_P1/1	0.0874137	0.029173
MAL13P1.16_v7.1_P1/1	-1.03146	1.03289
MAL13P1.160_v7.1_P1/1	-0.337244	0.606607
MAL13P1.161_v7.1_P1/1	-0.24561	0.224098
MAL13P1.162_v7.1_P1/1	-0.299063	0.13459
MAL13P1.163-A_v7.1_P1/1	-0.0736375	0.0538328
MAL13P1.164_v7.1_P1/2	0.435795	0.39975
MAL13P1.164_v7.1_P2/2	0.0013625	0.00105788
MAL13P1.165_v7.1_P1/2	0.685631	0.916169
MAL13P1.165_v7.1_P2/2	0.309305	0.280649
MAL13P1.166_v7.1_P1/4	-0.0534921	0.0239788
MAL13P1.166_v7.1_P2/4	-0.58293	0.255849
MAL13P1.166_v7.1_P3/4	-0.591236	0.388106
MAL13P1.166_v7.1_P4/4	-0.843572	0.851973
MAL13P1.167_v7.1_P1/1	-0.413215	0.269503
MAL13P1.168_v7.1_P1/1	-0.858084	0.47451
MAL13P1.169_v7.1_P1/1	-0.521483	1.00897
MAL13P1.17_v7.1_P1/1	0.509657	0.215636
MAL13P1.170_v7.1_P1/3	-0.387816	0.295288
MAL13P1.170_v7.1_P2/3	-0.131882	0.0733502
MAL13P1.170_v7.1_P3/3	0.262281	0.089666
MAL13P1.171_v7.1_P1/1	-1.29414	1.00389
MAL13P1.172_v7.1_P1/1	-0.984354	0.818437
MAL13P1.173_v7.1_P1/1	-0.149064	0.0837548
MAL13P1.174_v7.1_P1/1	0.473188	0.218573
MAL13P1.175_v7.1_P1/1	0.386607	0.562459
MAL13P1.176_v7.1_P1/10NU	1.48587	0.639376
MAL13P1.176_v7.1_P10/10	0.256672	0.136392
MAL13P1.176_v7.1_P2/10NU	0.918147	0.412229
MAL13P1.176_v7.1_P3/10NU	0.220047	0.13603
MAL13P1.176_v7.1_P4/10NU	0.188552	0.0920331
MAL13P1.176_v7.1_P5/10NU	0.543971	0.751193
MAL13P1.176_v7.1_P6/10NU	0.00385362	0.00210858
MAL13P1.176_v7.1_P7/10NU	-0.304825	0.235295
MAL13P1.176_v7.1_P8/10NU	-0.404585	0.383175
MAL13P1.176_v7.1_P9/10	-0.528385	0.264809
MAL13P1.177_v7.1_P1/2	-0.353466	0.481947
MAL13P1.177_v7.1_P2/2	0.423616	0.653947
MAL13P1.178_v7.1_P1/2	-0.199734	0.334559
MAL13P1.178_v7.1_P2/2	-0.344487	0.168363
MAL13P1.179_v7.1_P1/2	0.77856	1.11256
MAL13P1.179_v7.1_P2/2	0.710116	1.3824
MAL13P1.18_v7.1_P1/3	0.256143	0.222289
MAL13P1.18_v7.1_P2/3	0.275484	0.197309
MAL13P1.18_v7.1_P3/3	0.220491	0.483183
MAL13P1.180_v7.1_P1/1	-1.10773	0.644489
MAL13P1.181_v7.1_P1/1	0.048791	0.0659366
MAL13P1.182_v7.1_P1/1	0.951404	0.837634
MAL13P1.183_v7.1_P1/1	1.12503	0.973095
MAL13P1.184_v7.1_P1/3	-0.692085	0.233519
MAL13P1.184_v7.1_P2/3	-1.18032	0.560395
MAL13P1.184_v7.1_P3/3	-0.140089	0.111211
MAL13P1.185_v7.1_P1/1	-0.709308	0.208939
MAL13P1.186_v7.1_P1/4	-0.438544	0.281778
MAL13P1.186_v7.1_P2/4	0.631657	0.477102
MAL13P1.186_v7.1_P3/4	-1.21567	1.72406
MAL13P1.186_v7.1_P4/4	-1.28128	0.845618
MAL13P1.188_v7.1_P1/2	-0.0473151	0.0490839
MAL13P1.188_v7.1_P2/2	-0.380537	0.290575
MAL13P1.189_v7.1_P1/2	-0.589261	0.560032
MAL13P1.189_v7.1_P2/2	0.0793487	0.149766
MAL13P1.19_v7.1_P1/26	-0.31543	0.102984
MAL13P1.19_v7.1_P10/26	0.596208	0.947842
MAL13P1.19_v7.1_P11/26	0.115277	0.0731627
MAL13P1.19_v7.1_P12/26	-0.19202	0.1437
MAL13P1.19_v7.1_P13/26	-0.491175	0.77212
MAL13P1.19_v7.1_P14/26	0.280336	0.100527
MAL13P1.19_v7.1_P15/26	-0.297305	0.578693
MAL13P1.19_v7.1_P16/26	0.217549	0.0996452
MAL13P1.19_v7.1_P17/26	0.580291	0.580243
MAL13P1.19_v7.1_P18/26	-0.430236	0.221369
MAL13P1.19_v7.1_P19/26	-0.190615	0.144037
MAL13P1.19_v7.1_P2/26	0.444398	0.385351
MAL13P1.19_v7.1_P20/26	-0.203203	0.315353
MAL13P1.19_v7.1_P21/26	-0.204731	0.161793
MAL13P1.19_v7.1_P22/26	-0.291288	0.159486
MAL13P1.19_v7.1_P23/26	-0.74619	0.680664
MAL13P1.19_v7.1_P24/26	-0.493742	0.393279
MAL13P1.19_v7.1_P25/26	-0.985962	1.42449
MAL13P1.19_v7.1_P26/26	-0.443485	0.63542
MAL13P1.19_v7.1_P3/26	-0.520076	1.22466
MAL13P1.19_v7.1_P4/26	0.0946096	0.221997
MAL13P1.19_v7.1_P5/26	-0.0358876	0.0523438
MAL13P1.19_v7.1_P6/26	-0.058169	0.0335798
MAL13P1.19_v7.1_P7/26	-0.321544	0.444086
MAL13P1.19_v7.1_P8/26	-0.098226	0.400744
MAL13P1.19_v7.1_P9/26	0.518846	0.464055
MAL13P1.190_v7.1_P1/2	-0.866772	1.05812
MAL13P1.190_v7.1_P2/2	-1.55123	0.758466
MAL13P1.191_v7.1_P1/2	0.245372	0.180781
MAL13P1.191_v7.1_P2/2	-0.551259	0.547531
MAL13P1.192_v7.1_P1/3	0.0833438	0.0889667
MAL13P1.192_v7.1_P2/3	-0.24912	0.105288
MAL13P1.192_v7.1_P3/3	0.180894	0.376157
MAL13P1.193_v7.1_P1/3	0.428586	0.411429
MAL13P1.193_v7.1_P2/3	-0.398662	0.358253
MAL13P1.193_v7.1_P3/3	-0.4326	0.398386
MAL13P1.194_v7.1_P1/2	-0.799529	1.1007
MAL13P1.194_v7.1_P2/2	-0.0366888	0.0215581
MAL13P1.195_v7.1_P1/2	-0.147805	0.12012
MAL13P1.195_v7.1_P2/2	-0.277717	0.413276
MAL13P1.196_v7.1_P1/3	0.10905	0.0630718
MAL13P1.196_v7.1_P2/3	-0.492754	0.877466
MAL13P1.196_v7.1_P3/3	0.14091	0.106348
MAL13P1.197_v7.1_P1/1	0.0871434	0.128293
MAL13P1.2_v7.1_P1/1	-1.78554	0.91394
MAL13P1.20_v7.1_P1/1	-0.0304043	0.120339
MAL13P1.200_v7.1_P1/1	-0.645055	0.761403
MAL13P1.201_v7.1_P1/2	-0.804711	0.478768
MAL13P1.201_v7.1_P2/2	-0.352616	0.15033
MAL13P1.202_v7.1_P1/6	-0.129779	0.162052
MAL13P1.202_v7.1_P2/6	-0.0944448	0.0684723
MAL13P1.202_v7.1_P3/6	-0.253261	0.194962
MAL13P1.202_v7.1_P4/6	-1.2013	1.11506
MAL13P1.202_v7.1_P5/6	0.59365	0.499811
MAL13P1.202_v7.1_P6/6	-0.688874	0.559065
MAL13P1.203_v7.1_P1/2	-0.077495	0.0574506
MAL13P1.203_v7.1_P2/2	-0.0399513	0.0216551
MAL13P1.204_v7.1_P1/1	-0.373029	1.07862
MAL13P1.205_v7.1_P1/1	-0.169188	0.0872778
MAL13P1.206_v7.1_P1/2	-0.47608	1.07198
MAL13P1.206_v7.1_P2/2	-0.588416	0.887298
MAL13P1.209_v7.1_P1/1	-0.621208	1.40282
MAL13P1.21_v7.1_P1/3	0.688042	1.24747
MAL13P1.21_v7.1_P2/3	-0.35517	0.361716
MAL13P1.21_v7.1_P3/3	-0.314883	0.334356
MAL13P1.210_v7.1_P1/3	-0.325627	0.216179
MAL13P1.210_v7.1_P2/3	-0.273381	0.330712
MAL13P1.210_v7.1_P3/3	-0.0599755	0.0345981
MAL13P1.211_v7.1_P1/1	0.237945	0.152424
MAL13P1.212_v7.1_P1/1	0.0544467	0.0389504
MAL13P1.213_v7.1_P1/1	-0.16833	0.272297
MAL13P1.214_v7.1_P1/1	0.78615	1.11219
MAL13P1.215_v7.1_P1/1	-0.0337142	0.0156865
MAL13P1.216_v7.1_P1/5	0.21643	0.0809085
MAL13P1.216_v7.1_P2/5	0.240626	0.0982058
MAL13P1.216_v7.1_P3/5	0.50917	0.271618
MAL13P1.216_v7.1_P4/5	-0.279708	0.0873384
MAL13P1.216_v7.1_P5/5	-0.373076	0.110087
MAL13P1.217_v7.1_P1/1	-0.0734937	0.0502616
MAL13P1.218_v7.1_P1/2	1.04539	0.581083
MAL13P1.218_v7.1_P2/2	1.06962	0.999424
MAL13P1.219_v7.1_P1/1	-0.587967	0.320873
MAL13P1.22_v7.1_P1/3	0.0678872	0.076348
MAL13P1.22_v7.1_P2/3	-0.154541	0.151673
MAL13P1.22_v7.1_P3/3	0.674351	0.797603
MAL13P1.220_v7.1_P1/2	0.0643159	0.0584509
MAL13P1.220_v7.1_P2/2	0.110757	0.512505
MAL13P1.221_v7.1_P1/2	-1.49863	1.11367
MAL13P1.221_v7.1_P2/2	-1.43466	0.615316
MAL13P1.222_v7.1_P1/5	0.496231	0.811214
MAL13P1.222_v7.1_P2/5	0.196887	0.286452
MAL13P1.222_v7.1_P3/5	0.203078	0.220558
MAL13P1.222_v7.1_P4/5	-0.163225	0.43302
MAL13P1.222_v7.1_P5/5	-0.425564	0.474463
MAL13P1.224_v7.1_P1/1	0.748159	0.698097
MAL13P1.225_v7.1_P1/1	-0.247375	0.35124
MAL13P1.226_v7.1_P1/5	0.463378	0.36458
MAL13P1.226_v7.1_P2/5	0.0936064	0.0555725
MAL13P1.226_v7.1_P3/5	0.632873	0.524136
MAL13P1.226_v7.1_P4/5	-0.344468	0.2207
MAL13P1.226_v7.1_P5/5	-0.351829	0.382028
MAL13P1.227_v7.1_P1/1	-0.167522	0.0755866
MAL13P1.228_v7.1_P1/2	0.350161	0.211267
MAL13P1.228_v7.1_P2/2	-0.191767	0.0892144
MAL13P1.229_v7.1_P1/1	-1.71919	1.48054
MAL13P1.230_v7.1_P1/2	0.575913	0.446029
MAL13P1.230_v7.1_P2/2	0.291554	0.173045
MAL13P1.231_v7.1_P1/2	-0.692405	0.624283
MAL13P1.231_v7.1_P2/2	-0.741554	0.656222
MAL13P1.232_v7.1_P1/1	0.405147	0.367621
MAL13P1.233_v7.1_P1/1	0.083915	0.0647592
MAL13P1.234_v7.1_P1/17	-0.555849	0.561036
MAL13P1.234_v7.1_P10/17	-0.908622	0.690117
MAL13P1.234_v7.1_P11/17	-1.04012	1.07716
MAL13P1.234_v7.1_P12/17	-1.06997	0.487828
MAL13P1.234_v7.1_P13/17	-2.22815	0.965326
MAL13P1.234_v7.1_P14/17	-0.300406	0.12804
MAL13P1.234_v7.1_P15/17	-0.963341	1.08079
MAL13P1.234_v7.1_P16/17	-0.718302	0.951424
MAL13P1.234_v7.1_P17/17	-0.718586	0.851865
MAL13P1.234_v7.1_P2/17	-0.399023	0.247592
MAL13P1.234_v7.1_P3/17	-0.800267	0.758395
MAL13P1.234_v7.1_P4/17	-0.570985	0.484106
MAL13P1.234_v7.1_P5/17	-0.300904	0.202473
MAL13P1.234_v7.1_P6/17	-0.486205	0.254002
MAL13P1.234_v7.1_P7/17	-0.480017	0.570175
MAL13P1.234_v7.1_P8/17	-0.682639	0.431806
MAL13P1.234_v7.1_P9/17	-0.268568	0.549121
MAL13P1.235_v7.1_P1/1	-1.03222	1.34115
MAL13P1.236_v7.1_P1/1	-0.60111	0.563035
MAL13P1.237_v7.1_P1/2	0.178362	0.246795
MAL13P1.237_v7.1_P2/2	0.231738	0.32079
MAL13P1.237A_v7.1_P1/1	-0.00128563	0.00138904
MAL13P1.238_v7.1_P1/1	0.142623	0.69927
MAL13P1.239_v7.1_P1/6	0.070613	0.0365935
MAL13P1.239_v7.1_P2/6	-0.017675	0.0163982
MAL13P1.239_v7.1_P3/6	-0.278944	0.202408
MAL13P1.239_v7.1_P4/6	0.619909	0.494038
MAL13P1.239_v7.1_P5/6	0.324231	0.174473
MAL13P1.239_v7.1_P6/6	-0.111455	0.103147
MAL13P1.23-A_v7.1_P1/2	0.248127	0.111113
MAL13P1.23-A_v7.1_P2/2	-0.297879	0.136943
MAL13P1.24_v7.1_P1/1	0.503147	0.285323
MAL13P1.240_v7.1_P1/4	-0.141807	0.0962878
MAL13P1.240_v7.1_P2/4	-0.358472	0.413373
MAL13P1.240_v7.1_P3/4	-0.458302	0.279014
MAL13P1.240_v7.1_P4/4	1.90269	0.466307
MAL13P1.241_v7.1_P1/1	0.234697	0.218053
MAL13P1.242_v7.1_P1/1	0.277456	0.956899
MAL13P1.243_v7.1_P1/4	-0.281697	0.161468
MAL13P1.243_v7.1_P2/4	-0.398255	0.330711
MAL13P1.243_v7.1_P3/4	-0.609374	0.385138
MAL13P1.243_v7.1_P4/4	-0.053755	0.0287544
MAL13P1.244_v7.1_P1/1	-0.0304381	0.0190395
MAL13P1.245_v7.1_P1/2	0.180219	0.156965
MAL13P1.245_v7.1_P2/2	0.183223	0.246604
MAL13P1.246_v7.1_P1/6	0.222135	0.353754
MAL13P1.246_v7.1_P2/6	0.161794	0.404147
MAL13P1.246_v7.1_P3/6	0.195913	0.152844
MAL13P1.246_v7.1_P4/6	-0.253603	0.334496
MAL13P1.246_v7.1_P5/6	0.0371235	0.0471123
MAL13P1.246_v7.1_P6/6	0.196322	0.0803199
MAL13P1.247_v7.1_P1/2	0.320582	0.181764
MAL13P1.247_v7.1_P2/2	0.0422226	0.0251405
MAL13P1.248_v7.1_P1/1	0.317067	0.168724
MAL13P1.249_v7.1_P1/10	0.199799	0.140175
MAL13P1.249_v7.1_P10/10	0.08184	0.0617549
MAL13P1.249_v7.1_P2/10	0.0369038	0.0214719
MAL13P1.249_v7.1_P3/10	0.447474	0.461946
MAL13P1.249_v7.1_P4/10	0.162201	0.0565465
MAL13P1.249_v7.1_P5/10	-0.0275638	0.019054
MAL13P1.249_v7.1_P6/10	-0.139806	0.0863322
MAL13P1.249_v7.1_P7/10	0.203335	0.0786135
MAL13P1.249_v7.1_P8/10	-0.104666	0.0936877
MAL13P1.249_v7.1_P9/10	-0.339179	0.304403
MAL13P1.25_v7.1_P1/4	0.0130008	0.0287553
MAL13P1.25_v7.1_P2/4	-0.28558	0.215452
MAL13P1.25_v7.1_P3/4	-0.0911592	0.0536923
MAL13P1.25_v7.1_P4/4	0.216633	0.105434
MAL13P1.250_v7.1_P1/1	0.056958	0.0207918
MAL13P1.251_v7.1_P1/1	0.09654	0.0589047
MAL13P1.252_v7.1_P1/1	0.295325	0.168499
MAL13P1.253_v7.1_P1/1	-0.538738	0.724995
MAL13P1.254_v7.1_P1/1	0.412321	0.236256
MAL13P1.255_v7.1_P1/2	-0.0240534	0.0328642
MAL13P1.255_v7.1_P2/2	-0.806679	0.581327
MAL13P1.256_v7.1_P1/6	0.752355	0.312914
MAL13P1.256_v7.1_P2/6	0.551306	0.357141
MAL13P1.256_v7.1_P3/6	0.181934	0.0974006
MAL13P1.256_v7.1_P4/6	0.0325612	0.0174524
MAL13P1.256_v7.1_P5/6	0.225534	0.0921825
MAL13P1.256_v7.1_P6/6	-0.102919	0.0505565
MAL13P1.257_v7.1_P1/1	-0.538768	0.251886
MAL13P1.258_v7.1_P1/5	-0.429911	0.658065
MAL13P1.258_v7.1_P2/5	-0.46629	0.283015
MAL13P1.258_v7.1_P3/5	-0.5253	0.380864
MAL13P1.258_v7.1_P4/5	-0.968935	0.563066
MAL13P1.258_v7.1_P5/5	-1.39432	1.50209
MAL13P1.259_v7.1_P1/2	-0.128472	0.0662433
MAL13P1.259_v7.1_P2/2	-0.0191225	0.0172647
MAL13P1.26_v7.1_P1/10	0.130871	0.0752814
MAL13P1.26_v7.1_P10/10	-0.602937	0.830319
MAL13P1.26_v7.1_P2/10	-0.466421	0.806954
MAL13P1.26_v7.1_P3/10	-0.460969	0.3684
MAL13P1.26_v7.1_P4/10	-0.360435	0.440266
MAL13P1.26_v7.1_P5/10	-0.539055	0.374515
MAL13P1.26_v7.1_P6/10	-0.459611	0.712749
MAL13P1.26_v7.1_P7/10	-0.141314	0.166753
MAL13P1.26_v7.1_P8/10	-0.834924	1.11988
MAL13P1.26_v7.1_P9/10	-0.562245	0.449518
MAL13P1.260_v7.1_P1/4	1.05142	0.859464
MAL13P1.260_v7.1_P2/4	0.798384	0.318965
MAL13P1.260_v7.1_P3/4	0.913933	0.365986
MAL13P1.260_v7.1_P4/4	0.509697	0.251569
MAL13P1.261_v7.1_P1/2	-0.130402	0.0587169
MAL13P1.261_v7.1_P2/2	-0.316868	0.11775
MAL13P1.262_v7.1_P1/6	-1.26179	0.936268
MAL13P1.262_v7.1_P2/6	0.0486562	0.0256282
MAL13P1.262_v7.1_P3/6	-0.561216	0.256832
MAL13P1.262_v7.1_P4/6	-0.742625	0.564641
MAL13P1.262_v7.1_P5/6	-0.143717	0.088614
MAL13P1.262_v7.1_P6/6	-1.23652	0.638067
MAL13P1.264_v7.1_P1/2	0.492754	1.35643
MAL13P1.264_v7.1_P2/2	0.222884	0.673951
MAL13P1.265_v7.1_P1/2	-0.23433	0.102736
MAL13P1.265_v7.1_P2/2	-0.306741	0.303083
MAL13P1.266_v7.1_P1/5	-0.509729	0.343513
MAL13P1.266_v7.1_P2/5	-0.231276	0.560183
MAL13P1.266_v7.1_P3/5	-0.365054	0.427357
MAL13P1.266_v7.1_P4/5	-0.37409	0.487167
MAL13P1.266_v7.1_P5/5	0.37182	0.153588
MAL13P1.267_v7.1_P1/2	0.0421734	0.0257746
MAL13P1.267_v7.1_P2/2	-0.155908	0.225985
MAL13P1.268_v7.1_P1/2	1.85489	0.834599
MAL13P1.268_v7.1_P2/2	2.19102	0.880523
MAL13P1.269_v7.1_P1/3	0.0663475	0.0512332
MAL13P1.269_v7.1_P2/3	0.219512	0.0971901
MAL13P1.269_v7.1_P3/3	-1.1162	0.6496
MAL13P1.270_v7.1_P1/1	-1.02168	0.384018
MAL13P1.271_v7.1_P1/1	-1.01738	0.977683
MAL13P1.272_v7.1_P1/1	0.385544	0.714196
MAL13P1.274_v7.1_P1/2	0.0912163	0.071724
MAL13P1.274_v7.1_P2/2	0.05963	0.0453507
MAL13P1.275_v7.1_P1/4	1.28151	1.90715
MAL13P1.275_v7.1_P2/4	0.67753	1.44727
MAL13P1.275_v7.1_P3/4	0.231574	0.359602
MAL13P1.275_v7.1_P4/4	0.307438	0.563158
MAL13P1.276_v7.1_P1/1	0.400991	0.488706
MAL13P1.277_v7.1_P1/1	-1.00927	0.419452
MAL13P1.278_v7.1_P1/12	1.11517	0.715184
MAL13P1.278_v7.1_P10/12	0.121886	0.201614
MAL13P1.278_v7.1_P11/12	0.414935	0.236552
MAL13P1.278_v7.1_P12/12	-0.259415	0.172415
MAL13P1.278_v7.1_P2/12	-0.0847674	0.073693
MAL13P1.278_v7.1_P3/12	-0.39442	0.234488
MAL13P1.278_v7.1_P4/12	0.118098	0.0829343
MAL13P1.278_v7.1_P5/12	0.0818768	0.0908153
MAL13P1.278_v7.1_P6/12	-0.85275	1.20687
MAL13P1.278_v7.1_P7/12	0.312944	0.383559
MAL13P1.278_v7.1_P8/12	-0.171092	0.284081
MAL13P1.278_v7.1_P9/12	-0.112757	0.112096
MAL13P1.279_v7.1_P1/1	-0.0420937	0.0194619
MAL13P1.28_v7.1_P1/2	-0.469063	0.194468
MAL13P1.28_v7.1_P2/2	-0.322461	0.166213
MAL13P1.281_v7.1_P1/2	0.749934	0.591758
MAL13P1.281_v7.1_P2/2	1.16506	1.04634
MAL13P1.282_v7.1_P1/1	-0.933964	0.827171
MAL13P1.283_v7.1_P1/2	-0.456225	0.790111
MAL13P1.283_v7.1_P2/2	-0.322104	0.367883
MAL13P1.284_v7.1_P1/1	-0.353325	0.0870664
MAL13P1.285_v7.1_P1/6	0.873569	0.911691
MAL13P1.285_v7.1_P2/6	0.0846975	0.0600977
MAL13P1.285_v7.1_P3/6	0.438464	0.351167
MAL13P1.285_v7.1_P4/6	1.1962	1.15618
MAL13P1.285_v7.1_P5/6	0.439877	0.289267
MAL13P1.285_v7.1_P6/6	0.917893	0.810625
MAL13P1.286_v7.1_P1/5	0.351173	0.16354
MAL13P1.286_v7.1_P2/5	0.352366	0.588692
MAL13P1.286_v7.1_P3/5	0.331454	0.321103
MAL13P1.286_v7.1_P4/5	0.682295	0.34335
MAL13P1.286_v7.1_P5/5	-0.09658	0.101445
MAL13P1.287_v7.1_P1/1	-0.277984	0.238002
MAL13P1.288_v7.1_P1/1	0.269687	0.286579
MAL13P1.289_v7.1_P1/4	-0.09301	0.105739
MAL13P1.289_v7.1_P2/4	-0.125391	0.146266
MAL13P1.289_v7.1_P3/4	-0.74824	0.348494
MAL13P1.289_v7.1_P4/4	-0.510286	0.572555
MAL13P1.29_v7.1_P1/4	0.363688	0.200868
MAL13P1.29_v7.1_P2/4	0.00461816	0.0025993
MAL13P1.29_v7.1_P3/4	-0.186989	0.208188
MAL13P1.29_v7.1_P4/4	-0.345617	0.147419
MAL13P1.290_v7.1_P1/1	-0.526058	0.406579
MAL13P1.292_v7.1_P1/2	0.173125	0.165015
MAL13P1.292_v7.1_P2/2	0.0376525	0.018044
MAL13P1.293_v7.1_P1/10	0.542589	1.42957
MAL13P1.293_v7.1_P10/10	0.279703	1.10908
MAL13P1.293_v7.1_P2/10	0.520077	1.8594
MAL13P1.293_v7.1_P3/10	0.638474	1.90213
MAL13P1.293_v7.1_P4/10	-0.395487	0.216088
MAL13P1.293_v7.1_P5/10	0.386225	0.643388
MAL13P1.293_v7.1_P6/10	0.587671	1.51982
MAL13P1.293_v7.1_P7/10	0.291614	1.15097
MAL13P1.293_v7.1_P8/10	0.470624	1.40655
MAL13P1.293_v7.1_P9/10	0.373603	1.02678
MAL13P1.294_v7.1_P1/2	-1.51014	1.4932
MAL13P1.294_v7.1_P2/2	-1.53482	0.990058
MAL13P1.295_v7.1_P1/6	-0.309594	0.175064
MAL13P1.295_v7.1_P2/6	-0.363292	0.220859
MAL13P1.295_v7.1_P3/6	1.29809	0.319873
MAL13P1.295_v7.1_P4/6	-0.144072	0.105633
MAL13P1.295_v7.1_P5/6	-0.27809	0.215869
MAL13P1.295_v7.1_P6/6	-0.00548775	0.00161243
MAL13P1.296_v7.1_P1/11	0.47488	0.388521
MAL13P1.296_v7.1_P10/11	0.19636	0.0921155
MAL13P1.296_v7.1_P11/11	-0.241175	0.142281
MAL13P1.296_v7.1_P2/11	0.222599	0.162883
MAL13P1.296_v7.1_P3/11	-0.411775	0.256018
MAL13P1.296_v7.1_P4/11	-0.150261	0.080553
MAL13P1.296_v7.1_P5/11	-0.32264	0.250891
MAL13P1.296_v7.1_P6/11	0.0998368	0.0576992
MAL13P1.296_v7.1_P7/11	0.282022	0.128444
MAL13P1.296_v7.1_P8/11	0.355194	0.407757
MAL13P1.296_v7.1_P9/11	-0.111875	0.111049
MAL13P1.297_v7.1_P1/1	-1.10071	0.596918
MAL13P1.298_v7.1_P1/6	0.224462	0.204234
MAL13P1.298_v7.1_P2/6	0.0809787	0.0699312
MAL13P1.298_v7.1_P3/6	0.164784	0.135457
MAL13P1.298_v7.1_P4/6	0.0629738	0.0477842
MAL13P1.298_v7.1_P5/6	0.24656	0.188324
MAL13P1.298_v7.1_P6/6	0.0960637	0.084928
MAL13P1.299_v7.1_P1/1	-0.803888	1.02816
MAL13P1.30_v7.1_P1/1	-0.465887	0.329063
MAL13P1.300_v7.1_P1/2	-1.54769	1.02917
MAL13P1.300_v7.1_P2/2	-1.15987	0.969611
MAL13P1.301_v7.1_P1/9	-0.0406176	0.0519937
MAL13P1.301_v7.1_P2/9	0.193555	0.313507
MAL13P1.301_v7.1_P3/9	0.243371	0.121171
MAL13P1.301_v7.1_P4/9	0.827464	0.937086
MAL13P1.301_v7.1_P5/9	-0.40767	0.946596
MAL13P1.301_v7.1_P6/9	0.125946	0.135852
MAL13P1.301_v7.1_P7/9	0.103386	0.211464
MAL13P1.301_v7.1_P8/9	-0.222522	0.65771
MAL13P1.301_v7.1_P9/9	0.323214	0.249828
MAL13P1.302_v7.1_P1/2	0.416021	0.459866
MAL13P1.302_v7.1_P2/2	0.286464	0.567092
MAL13P1.303-A_v7.1_P1/2	-0.80202	0.720073
MAL13P1.303-A_v7.1_P2/2	-0.478746	0.341757
MAL13P1.304_v7.1_P1/6	0.591481	1.30915
MAL13P1.304_v7.1_P2/6	0.536202	0.882475
MAL13P1.304_v7.1_P3/6	0.82233	1.27423
MAL13P1.304_v7.1_P4/6	0.521944	0.708178
MAL13P1.304_v7.1_P5/6	0.881496	0.651777
MAL13P1.304_v7.1_P6/6	0.156899	0.51106
MAL13P1.305_v7.1_P1/1	0.213808	0.449248
MAL13P1.306-A_v7.1_P1/2	-0.721118	0.677818
MAL13P1.306-A_v7.1_P2/2	-0.079836	0.0360747
MAL13P1.307_v7.1_P1/1	-0.146939	0.0903015
MAL13P1.308_v7.1_P1/8	-0.567663	0.207059
MAL13P1.308_v7.1_P2/8	0.569803	0.563996
MAL13P1.308_v7.1_P3/8	0.392977	0.12025
MAL13P1.308_v7.1_P4/8	0.186372	0.0763665
MAL13P1.308_v7.1_P5/8	-0.157069	0.0480653
MAL13P1.308_v7.1_P6/8	0.0996244	0.0851322
MAL13P1.308_v7.1_P7/8	0.663482	0.330454
MAL13P1.308_v7.1_P8/8	0.490989	0.15035
MAL13P1.309_v7.1_P1/1	0.462863	0.396175
MAL13P1.31_v7.1_P1/3	-0.23884	0.272136
MAL13P1.31_v7.1_P2/3	-0.207165	0.627755
MAL13P1.31_v7.1_P3/3	0.0252165	0.0130482
MAL13P1.310_v7.1_P1/6	-0.542755	0.245201
MAL13P1.310_v7.1_P2/6	0.295374	0.49155
MAL13P1.310_v7.1_P3/6	0.211065	0.201869
MAL13P1.310_v7.1_P4/6	-0.17501	0.136932
MAL13P1.310_v7.1_P5/6	-0.267328	0.29656
MAL13P1.310_v7.1_P6/6	-0.137205	0.135499
MAL13P1.311_v7.1_P1/3	-0.240255	0.260264
MAL13P1.311_v7.1_P2/3	1.36546	1.10752
MAL13P1.311_v7.1_P3/3	-0.3609	0.307738
MAL13P1.312_v7.1_P1/1	0.0851622	0.0442098
MAL13P1.313_v7.1_P1/6	-0.272238	0.350702
MAL13P1.313_v7.1_P2/6	0.133618	0.203485
MAL13P1.313_v7.1_P3/6	-0.0328207	0.0222069
MAL13P1.313_v7.1_P4/6	0.394398	0.250718
MAL13P1.313_v7.1_P5/6	-0.299446	0.239166
MAL13P1.313_v7.1_P6/6	-0.0091643	0.00732928
MAL13P1.315_v7.1_P1/7	-0.275833	0.230871
MAL13P1.315_v7.1_P2/7	0.215298	0.405865
MAL13P1.315_v7.1_P3/7	0.621385	0.881603
MAL13P1.315_v7.1_P4/7	-0.483083	0.2755
MAL13P1.315_v7.1_P5/7	-0.0852885	0.139066
MAL13P1.315_v7.1_P6/7	-0.00427237	0.00403273
MAL13P1.315_v7.1_P7/7	-0.247096	0.0869801
MAL13P1.316_v7.1_P1/5	0.0770711	0.0577512
MAL13P1.316_v7.1_P2/5	0.420875	0.483167
MAL13P1.316_v7.1_P3/5	0.473106	0.241219
MAL13P1.316_v7.1_P4/5	-0.373527	0.507339
MAL13P1.316_v7.1_P5/5	-0.34245	0.410172
MAL13P1.317_v7.1_P1/4	0.238191	0.120319
MAL13P1.317_v7.1_P2/4	0.469586	0.292602
MAL13P1.317_v7.1_P3/4	-0.21343	0.110518
MAL13P1.317_v7.1_P4/4	0.692385	0.753375
MAL13P1.318_v7.1_P1/1	-0.250374	0.126531
MAL13P1.319_v7.1_P1/3	0.229993	0.363578
MAL13P1.319_v7.1_P2/3	-0.109332	0.0737143
MAL13P1.319_v7.1_P3/3	-0.179419	0.198484
MAL13P1.32_v7.1_P1/13	-0.836762	1.10933
MAL13P1.32_v7.1_P10/13	-0.100395	0.0579307
MAL13P1.32_v7.1_P11/13	0.274855	0.391748
MAL13P1.32_v7.1_P12/13	0.498314	0.635536
MAL13P1.32_v7.1_P13/13	-0.946912	0.662779
MAL13P1.32_v7.1_P2/13	0.424386	0.458619
MAL13P1.32_v7.1_P3/13	0.35913	0.307812
MAL13P1.32_v7.1_P4/13	-0.220276	0.138213
MAL13P1.32_v7.1_P5/13	-0.442593	0.265722
MAL13P1.32_v7.1_P6/13	-0.563412	0.371996
MAL13P1.32_v7.1_P7/13	-0.248372	0.322899
MAL13P1.32_v7.1_P8/13	-0.0179577	0.0132199
MAL13P1.32_v7.1_P9/13	0.662818	0.545125
MAL13P1.320_v7.1_P1/2	0.0960979	0.173388
MAL13P1.320_v7.1_P2/2	0.394193	0.304953
MAL13P1.321_v7.1_P1/3	0.274942	0.154488
MAL13P1.321_v7.1_P2/3	-0.515892	0.333836
MAL13P1.321_v7.1_P3/3	0.360597	0.533337
MAL13P1.322_v7.1_P1/4	0.431939	0.954844
MAL13P1.322_v7.1_P2/4	0.290538	0.69434
MAL13P1.322_v7.1_P3/4	0.0127513	0.0245967
MAL13P1.322_v7.1_P4/4	0.271095	0.164645
MAL13P1.323_v7.1_P1/10	0.194221	0.502323
MAL13P1.323_v7.1_P10/10	-0.087245	0.134512
MAL13P1.323_v7.1_P2/10	0.116554	0.0879924
MAL13P1.323_v7.1_P3/10	0.83739	0.800333
MAL13P1.323_v7.1_P4/10	0.213021	0.328776
MAL13P1.323_v7.1_P5/10	0.274431	0.463064
MAL13P1.323_v7.1_P6/10	0.516239	1.45664
MAL13P1.323_v7.1_P7/10	1.28198	0.856483
MAL13P1.323_v7.1_P8/10	0.879891	0.746981
MAL13P1.323_v7.1_P9/10	0.514161	0.961554
MAL13P1.324_v7.1_P1/3	-0.0394565	0.0223138
MAL13P1.324_v7.1_P2/3	-0.419257	0.226225
MAL13P1.324_v7.1_P3/3	-1.23323	0.761279
MAL13P1.325_v7.1_P1/1	-0.196782	0.189387
MAL13P1.326_v7.1_P1/1	-0.790932	0.564801
MAL13P1.327_v7.1_P1/1	-0.657472	0.324641
MAL13P1.328_v7.1_P1/2	0.329156	0.434658
MAL13P1.328_v7.1_P2/2	0.590113	0.370465
MAL13P1.329_v7.1_P1/2	-0.576164	0.951273
MAL13P1.329_v7.1_P2/2	-0.534335	0.817843
MAL13P1.33_v7.1_P1/2	-0.62178	0.463116
MAL13P1.33_v7.1_P2/2	1.09025	0.984112
MAL13P1.330_v7.1_P1/1	-0.416875	0.358153
MAL13P1.331_v7.1_P1/1	1.1281	1.13113
MAL13P1.332_v7.1_P1/1	-0.239534	0.263632
MAL13P1.333_v7.1_P1/10	0.171114	0.456549
MAL13P1.333_v7.1_P10/10	0.157574	0.439878
MAL13P1.333_v7.1_P2/10	0.819995	0.818735
MAL13P1.333_v7.1_P3/10	0.21647	0.474277
MAL13P1.333_v7.1_P4/10	-0.05043	0.0467455
MAL13P1.333_v7.1_P5/10	0.7301	0.686712
MAL13P1.333_v7.1_P6/10	0.120666	0.22617
MAL13P1.333_v7.1_P7/10	-0.0916212	0.218896
MAL13P1.333_v7.1_P8/10	-0.0468412	0.0921786
MAL13P1.333_v7.1_P9/10	-0.0424287	0.06763
MAL13P1.334_v7.1_P1/2	0.113075	0.294229
MAL13P1.334_v7.1_P2/2	0.180711	0.51183
MAL13P1.335_v7.1_P1/2	-0.938619	0.382098
MAL13P1.335_v7.1_P2/2	-0.0626438	0.0145772
MAL13P1.336_v7.1_P1/2	0.180501	0.218652
MAL13P1.336_v7.1_P2/2	0.320511	0.768893
MAL13P1.337_v7.1_P1/1	-0.674438	0.460725
MAL13P1.338_v7.1_P1/2	-0.731846	1.51716
MAL13P1.338_v7.1_P2/2	-0.12637	0.115906
MAL13P1.339_v7.1_P1/2	-0.622852	0.736408
MAL13P1.339_v7.1_P2/2	0.691892	0.450948
MAL13P1.34_v7.1_P1/2	-0.803869	0.490838
MAL13P1.34_v7.1_P2/2	-0.114916	0.10737
MAL13P1.340_v7.1_P1/1	0.637883	0.380939
MAL13P1.341_v7.1_P1/1	-0.279808	0.553262
MAL13P1.342_v7.1_P1/2	-0.327179	0.156694
MAL13P1.342_v7.1_P2/2	-0.474394	0.845839
MAL13P1.342A_v7.1_P1/1	0.414719	0.304302
MAL13P1.343_v7.1_P1/1	-1.16021	0.639967
MAL13P1.344_v7.1_P1/2	-1.38499	1.30937
MAL13P1.344_v7.1_P2/2	-1.52091	1.33302
MAL13P1.345_v7.1_P1/1	-1.20744	1.56004
MAL13P1.346_v7.1_P1/5	-0.599794	0.380879
MAL13P1.346_v7.1_P2/5	0.0904525	0.0531886
MAL13P1.346_v7.1_P3/5	0.52614	0.460178
MAL13P1.346_v7.1_P4/5	-0.0550535	0.0384745
MAL13P1.346_v7.1_P5/5	-0.373854	0.18906
MAL13P1.347_v7.1_P1/2	-1.17813	0.622381
MAL13P1.347_v7.1_P2/2	-0.589154	0.443308
MAL13P1.348_v7.1_P1/3	0.485765	0.642642
MAL13P1.348_v7.1_P2/3	0.348727	0.73653
MAL13P1.348_v7.1_P3/3	0.326889	0.104538
MAL13P1.349_v7.1_P1/7	-0.675613	0.306418
MAL13P1.349_v7.1_P2/7	-0.0737613	0.0303002
MAL13P1.349_v7.1_P3/7	-0.454065	0.301393
MAL13P1.349_v7.1_P4/7	-0.388526	0.244661
MAL13P1.349_v7.1_P5/7	-0.403706	0.241625
MAL13P1.349_v7.1_P6/7	-1.24025	0.717075
MAL13P1.349_v7.1_P7/7	-0.600165	0.27493
MAL13P1.35_v7.1_P1/2	-0.20005	0.595834
MAL13P1.35_v7.1_P2/2	-0.137279	0.307535
MAL13P1.350_v7.1_P1/2	-0.0415239	0.0473864
MAL13P1.350_v7.1_P2/2	-0.103984	0.119537
MAL13P1.351_v7.1_P1/9	-0.503356	0.29477
MAL13P1.351_v7.1_P2/9	-0.193091	0.316617
MAL13P1.351_v7.1_P3/9	-0.926738	0.491973
MAL13P1.351_v7.1_P4/9	-0.231869	0.111184
MAL13P1.351_v7.1_P5/9	-0.824868	0.591001
MAL13P1.351_v7.1_P6/9	-0.509055	0.448323
MAL13P1.351_v7.1_P7/9	-0.283983	0.195561
MAL13P1.351_v7.1_P8/9	-1.02477	0.979872
MAL13P1.351_v7.1_P9/9	-0.572361	0.254751
MAL13P1.352_v7.1_P1/4	0.113899	0.0739002
MAL13P1.352_v7.1_P2/4	0.31658	0.809744
MAL13P1.352_v7.1_P3/4	-0.61218	0.366432
MAL13P1.352_v7.1_P4/4	0.177971	0.585652
MAL13P1.356_v7.1_P1/7	-0.606298	0.861948
MAL13P1.356_v7.1_P2/7NU	1.87229	0.449315
MAL13P1.356_v7.1_P3/7NU	0.0427766	0.118792
MAL13P1.356_v7.1_P4/7	-0.156044	0.0851698
MAL13P1.356_v7.1_P5/7NU	-0.0229893	0.00909893
MAL13P1.356_v7.1_P6/7NU	-1.10639	1.23407
MAL13P1.356_v7.1_P7/7NU	-1.067	0.686275
MAL13P1.36_v7.1_P1/1	-0.636822	0.899727
MAL13P1.360_v7.1_P1/2	0.523269	0.486824
MAL13P1.360_v7.1_P2/2	-0.233217	0.608179
MAL13P1.365_v7.1_P1/2	-0.0432398	0.0186641
MAL13P1.365_v7.1_P2/2	0.0289338	0.0267539
MAL13P1.37_v7.1_P1/3	0.268561	0.284675
MAL13P1.37_v7.1_P2/3	0.0311754	0.160211
MAL13P1.37_v7.1_P3/3	-1.1305	0.355059
MAL13P1.370_v7.1_P1/4	-0.351419	0.216415
MAL13P1.370_v7.1_P2/4	1.25485	1.27534
MAL13P1.370_v7.1_P3/4	1.13016	0.793632
MAL13P1.370_v7.1_P4/4	0.86729	0.754954
MAL13P1.38_v7.1_P1/3	0.214271	0.159222
MAL13P1.38_v7.1_P2/3	-0.321708	0.829528
MAL13P1.38_v7.1_P3/3	-0.481149	0.512994
MAL13P1.380_v7.1_P1/22	0.271766	0.14891
MAL13P1.380_v7.1_P10/22	-0.41844	0.540091
MAL13P1.380_v7.1_P11/22	-0.315816	0.224622
MAL13P1.380_v7.1_P12/22	0.177745	0.114926
MAL13P1.380_v7.1_P13/22	0.126658	0.0704367
MAL13P1.380_v7.1_P14/22	0.195661	0.10555
MAL13P1.380_v7.1_P15/22	0.004775	0.0029009
MAL13P1.380_v7.1_P16/22	0.0983094	0.0577674
MAL13P1.380_v7.1_P17/22	1.03078	1.09959
MAL13P1.380_v7.1_P18/22	1.03959	1.20059
MAL13P1.380_v7.1_P19/22	-0.205535	0.277141
MAL13P1.380_v7.1_P2/22	0.920126	0.658131
MAL13P1.380_v7.1_P20/22	-0.237771	0.247918
MAL13P1.380_v7.1_P21/22	0.476708	0.368593
MAL13P1.380_v7.1_P22/22	0.784381	1.00682
MAL13P1.380_v7.1_P3/22	0.0899866	0.255597
MAL13P1.380_v7.1_P4/22	-0.034493	0.0586425
MAL13P1.380_v7.1_P5/22	0.370372	0.579376
MAL13P1.380_v7.1_P6/22	-0.433437	0.351141
MAL13P1.380_v7.1_P7/22	1.31464	0.986194
MAL13P1.380_v7.1_P8/22	0.0536871	0.0241911
MAL13P1.380_v7.1_P9/22	0.10368	0.0498724
MAL13P1.385_v7.1_P1/2	0.195458	0.133774
MAL13P1.385_v7.1_P2/2	-0.421144	0.691921
MAL13P1.39_v7.1_P1/18	-0.704683	0.341668
MAL13P1.39_v7.1_P10/18	-0.412719	0.15987
MAL13P1.39_v7.1_P11/18	-1.09316	0.718644
MAL13P1.39_v7.1_P12/18	0.199186	0.149816
MAL13P1.39_v7.1_P13/18	-0.443465	0.951693
MAL13P1.39_v7.1_P14/18	-0.0746991	0.0257657
MAL13P1.39_v7.1_P15/18	0.152496	0.0876707
MAL13P1.39_v7.1_P16/18	-0.194849	0.090814
MAL13P1.39_v7.1_P17/18	-0.656562	0.338414
MAL13P1.39_v7.1_P18/18	-0.467161	1.04948
MAL13P1.39_v7.1_P2/18	-0.61341	0.224659
MAL13P1.39_v7.1_P3/18	-0.32704	0.198517
MAL13P1.39_v7.1_P4/18	-0.296839	0.114994
MAL13P1.39_v7.1_P5/18	-0.304145	0.112043
MAL13P1.39_v7.1_P6/18	-0.317315	0.228259
MAL13P1.39_v7.1_P7/18	-0.461556	0.176085
MAL13P1.39_v7.1_P8/18	-0.486452	0.23144
MAL13P1.39_v7.1_P9/18	-0.969021	0.454606
MAL13P1.390_v7.1_P1/3	0.621918	0.356387
MAL13P1.390_v7.1_P2/3	-0.640297	0.295541
MAL13P1.390_v7.1_P3/3	0.405631	0.234767
MAL13P1.395_v7.1_P1/3	-0.767884	0.605533
MAL13P1.395_v7.1_P2/3	-0.588125	0.329231
MAL13P1.395_v7.1_P3/3	-0.591488	0.36044
MAL13P1.4_v7.1_P1/2NU	-0.486939	0.256759
MAL13P1.4_v7.1_P2/2	0.718928	0.355397
MAL13P1.40_v7.1_P1/2	-0.752332	0.399013
MAL13P1.40_v7.1_P2/2	0.211523	0.438203
MAL13P1.405_v7.1_P1/5	-1.75081	0.625293
MAL13P1.405_v7.1_P2/5	-1.72675	0.507941
MAL13P1.405_v7.1_P3/5	-1.26203	0.486771
MAL13P1.405_v7.1_P4/5	-1.40974	0.526283
MAL13P1.405_v7.1_P5/5	-1.38788	0.387026
MAL13P1.41_v7.1_P1/4	0.21853	0.251295
MAL13P1.41_v7.1_P2/4	0.440355	0.702445
MAL13P1.41_v7.1_P3/4	-0.0244135	0.0234344
MAL13P1.41_v7.1_P4/4	-0.267199	0.315281
MAL13P1.410_v7.1_P1/1	0.188774	0.170378
MAL13P1.413_v7.1_P1/1	0.85189	0.465741
MAL13P1.415_v7.1_P1/2	-0.198137	0.108111
MAL13P1.415_v7.1_P2/2	-0.987596	1.11052
MAL13P1.42_v7.1_P1/2	-0.247352	0.432218
MAL13P1.42_v7.1_P2/2	-0.92838	0.673659
MAL13P1.43_v7.1_P1/2	-0.400408	0.438998
MAL13P1.43_v7.1_P2/2	-1.00603	1.42815
MAL13P1.44_v7.1_P1/3	0.02775	0.0125744
MAL13P1.44_v7.1_P2/3	-0.310171	0.226757
MAL13P1.44_v7.1_P3/3	-1.13722	1.19224
MAL13P1.45_v7.1_P1/3	-0.0130563	0.0175765
MAL13P1.45_v7.1_P2/3	0.436895	0.832798
MAL13P1.45_v7.1_P3/3	0.35887	0.71039
MAL13P1.46_v7.1_P1/1	0.106791	0.0770504
MAL13P1.461_v7.1_P1/1	0.00778588	0.00907284
MAL13P1.465_v7.1_P1/1	-1.19231	0.368808
MAL13P1.47_v7.1_P1/1	-0.620549	0.505917
MAL13P1.470_v7.1_P1/2	0.889505	0.582577
MAL13P1.470_v7.1_P2/2	1.60686	1.23409
MAL13P1.475_v7.1_P1/2	0.489128	0.265777
MAL13P1.475_v7.1_P2/2	-0.116197	0.0412706
MAL13P1.48_v7.1_P1/3	-0.065842	0.0612042
MAL13P1.48_v7.1_P2/3	-0.45702	0.202589
MAL13P1.48_v7.1_P3/3	0.213479	0.184068
MAL13P1.480_v7.1_P1/1	-1.34595	0.749946
MAL13P1.485_v7.1_P1/3NU	-0.528584	0.387686
MAL13P1.485_v7.1_P2/3NU	-0.112921	0.0888376
MAL13P1.485_v7.1_P3/3	0.248531	0.189369
MAL13P1.49_v7.1_P1/1	0.347019	0.183182
MAL13P1.490_v7.1_P1/1	-0.389256	0.229224
MAL13P1.495_v7.1_P1/1	-0.50306	0.29248
MAL13P1.50_v7.1_P1/1	-0.149126	0.0602672
MAL13P1.500_v7.1_P1/1	0.0604829	0.242765
MAL13P1.505_v7.1_P1/1	0.424994	0.504669
MAL13P1.51_v7.1_P1/1	-0.265646	0.197017
MAL13P1.510_v7.1_P1/2NU	0.751425	0.980925
MAL13P1.510_v7.1_P2/2NU	0.610489	0.514278
MAL13P1.515_v7.1_P1/1	-0.0712649	0.0850443
MAL13P1.52_v7.1_P1/4	-1.0057	0.735409
MAL13P1.52_v7.1_P2/4	0.30767	0.18767
MAL13P1.52_v7.1_P3/4	-0.704081	1.77842
MAL13P1.52_v7.1_P4/4	-0.733037	0.687948
MAL13P1.520_v7.1_P1/1	-0.368957	0.477105
MAL13P1.525_v7.1_P1/1NU	-0.521746	0.35165
MAL13P1.53_v7.1_P1/1	-0.14285	0.169494
MAL13P1.530_v7.1_P1/1	-0.287965	0.379579
MAL13P1.535_v7.1_P1/2NU	-1.19744	1.01978
MAL13P1.535_v7.1_P2/2	-1.1562	0.576415
MAL13P1.54_v7.1_P1/2	-1.121	0.626045
MAL13P1.54_v7.1_P2/2	-1.08231	1.08301
MAL13P1.540_v7.1_P1/3	-0.1152	0.0466948
MAL13P1.540_v7.1_P2/3	-0.791591	1.16519
MAL13P1.540_v7.1_P3/3	-0.545456	0.671281
MAL13P1.55_v7.1_P1/1	0.180067	0.0788994
MAL13P1.550_v7.1_P1/1	0.283608	0.137205
MAL13P1.56_v7.1_P1/4	-0.519925	0.942297
MAL13P1.56_v7.1_P2/4	-0.581938	0.866956
MAL13P1.56_v7.1_P3/4	-0.516425	0.959851
MAL13P1.56_v7.1_P4/4	-0.268062	0.478298
MAL13P1.57_v7.1_P1/1	-0.51175	0.863899
MAL13P1.58_v7.1_P1/1	0.2183	0.0725026
MAL13P1.580_v7.1_P1/1	-1.57848	0.798063
MAL13P1.59_v7.1_P1/1	-0.740853	0.21782
MAL13P1.6_v7.1_P1/1NU	0.367801	0.250244
MAL13P1.60_v7.1_P1/4	0.554055	0.27898
MAL13P1.60_v7.1_P2/4	1.00191	0.648983
MAL13P1.60_v7.1_P3/4	0.336301	0.154035
MAL13P1.60_v7.1_P4/4	1.90476	1.46567
MAL13P1.61_v7.1_P1/1	0.0367425	0.0231495
MAL13P1.62_v7.1_P1/1	1.62128	1.34151
MAL13P1.63_v7.1_P1/4	-0.320136	0.129684
MAL13P1.63_v7.1_P2/4	-0.490356	0.284954
MAL13P1.63_v7.1_P3/4	-0.420059	0.237035
MAL13P1.63_v7.1_P4/4	-0.76893	0.506336
MAL13P1.64_v7.1_P1/1	-0.233325	0.127389
MAL13P1.65_v7.1_P1/1	0.391417	0.376057
MAL13P1.66_v7.1_P1/9	-0.119773	0.105271
MAL13P1.66_v7.1_P2/9	-0.671275	0.573199
MAL13P1.66_v7.1_P3/9	0.0622425	0.0878909
MAL13P1.66_v7.1_P4/9	-0.047591	0.0464662
MAL13P1.66_v7.1_P5/9	0.00951537	0.00779499
MAL13P1.66_v7.1_P6/9	-0.475917	0.380783
MAL13P1.66_v7.1_P7/9	0.3469	0.365375
MAL13P1.66_v7.1_P8/9	-0.224316	0.267402
MAL13P1.66_v7.1_P9/9	-0.52099	0.535319
MAL13P1.67_v7.1_P1/2	-0.787409	0.513288
MAL13P1.67_v7.1_P2/2	-1.47609	0.647649
MAL13P1.68_v7.1_P1/1	-0.124231	0.150042
MAL13P1.69_v7.1_P1/1	0.665656	0.464406
MAL13P1.7_v7.1_P1/1	-0.191362	0.184321
MAL13P1.70_v7.1_P1/10	0.127885	0.258424
MAL13P1.70_v7.1_P10/10	0.13875	0.179552
MAL13P1.70_v7.1_P2/10	0.513686	0.811517
MAL13P1.70_v7.1_P3/10	0.180846	0.253544
MAL13P1.70_v7.1_P4/10	0.00822875	0.0124381
MAL13P1.70_v7.1_P5/10	0.140582	0.0815499
MAL13P1.70_v7.1_P6/10	0.464394	0.723705
MAL13P1.70_v7.1_P7/10	0.202802	0.409531
MAL13P1.70_v7.1_P8/10	0.204662	0.287888
MAL13P1.70_v7.1_P9/10	0.08299	0.132724
MAL13P1.71_v7.1_P1/2	-0.59897	0.281136
MAL13P1.71_v7.1_P2/2	-0.613367	0.484738
MAL13P1.72_v7.1_P1/4	-0.375534	0.265804
MAL13P1.72_v7.1_P2/4	-0.396124	0.199575
MAL13P1.72_v7.1_P3/4	-0.0125225	0.00802177
MAL13P1.72_v7.1_P4/4	-0.958723	0.910039
MAL13P1.73_v7.1_P1/3	-0.94106	0.563335
MAL13P1.73_v7.1_P2/3	-0.83205	0.333065
MAL13P1.73_v7.1_P3/3	-0.184524	0.0672289
MAL13P1.74_v7.1_P1/2	-0.345986	0.199391
MAL13P1.74_v7.1_P2/2	-0.924363	0.629963
MAL13P1.75_v7.1_P1/2	-0.343882	0.366873
MAL13P1.75_v7.1_P2/2	0.0524103	0.0302358
MAL13P1.76_v7.1_P1/2	-0.716021	0.506675
MAL13P1.76_v7.1_P2/2	-1.02071	1.0117
MAL13P1.77_v7.1_P1/1	0.554168	0.793987
MAL13P1.78_v7.1_P1/4	-0.200916	0.116426
MAL13P1.78_v7.1_P2/4	-0.877346	0.950339
MAL13P1.78_v7.1_P3/4	-0.572245	0.466147
MAL13P1.78_v7.1_P4/4	-0.62797	0.379474
MAL13P1.79_v7.1_P1/2	-0.647606	0.718154
MAL13P1.79_v7.1_P2/2	-0.143987	0.338316
MAL13P1.8_v7.1_P1/2NU	-0.027072	0.0248708
MAL13P1.8_v7.1_P2/2NU	-0.0750687	0.0759417
MAL13P1.81_v7.1_P1/1	-0.980765	1.19519
MAL13P1.82_v7.1_P1/1	-1.22507	0.5501
MAL13P1.83_v7.1_P1/4	0.173507	0.532199
MAL13P1.83_v7.1_P2/4	0.0549375	0.131671
MAL13P1.83_v7.1_P3/4	0.388316	0.895954
MAL13P1.83_v7.1_P4/4	0.109597	0.300272
MAL13P1.84_v7.1_P1/1	0.239469	0.128399
MAL13P1.85_v7.1_P1/1	0.421899	0.313539
MAL13P1.86_v7.1_P1/3	-0.838322	0.334519
MAL13P1.86_v7.1_P2/3	-0.950991	0.806799
MAL13P1.86_v7.1_P3/3	-0.956028	0.36956
MAL13P1.87_v7.1_P1/1	0.162304	0.169336
MAL13P1.88_v7.1_P1/3	0.78079	1.64145
MAL13P1.88_v7.1_P2/3	0.25995	0.494308
MAL13P1.88_v7.1_P3/3	0.280788	0.795124
MAL13P1.89_v7.1_P1/1	0.164051	0.117925
MAL13P1.90_v7.1_P1/2	-0.86566	0.516484
MAL13P1.90_v7.1_P2/2	-0.648376	0.214192
MAL13P1.91_v7.1_P1/1	0.600699	0.986125
MAL13P1.92_v7.1_P1/1	-0.0560787	0.109112
MAL13P1.93_v7.1_P1/3	0.740986	0.782637
MAL13P1.93_v7.1_P2/3	0.10446	0.254586
MAL13P1.93_v7.1_P3/3	0.830907	0.864266
MAL13P1.94_v7.1_P1/1	0.325997	0.228906
MAL13P1.95_v7.1_P1/1	-0.273332	0.15237
MAL13P1.96_v7.1_P1/4	0.196963	0.213869
MAL13P1.96_v7.1_P2/4	0.170347	0.109238
MAL13P1.96_v7.1_P3/4	-0.106385	0.221765
MAL13P1.96_v7.1_P4/4	-0.0127342	0.013622
MAL13P1.97_v7.1_P1/1	-0.475155	0.532943
MAL14_5S_1_v7.1_P1/1NU	0.303834	0.32818
MAL14_5S_2_v7.1_P1/1NU	0.343525	0.37743
MAL14_5S_3_v7.1_P1/1NU	0.351714	0.385388
MAL14_TRNA.SELCYS1_v7.1_P1/1	0.433258	0.229678
MAL3_TRNA_ILE1_v7.1_P1/1NU	0.653408	0.458148
MAL3_TRNA_VAL1_v7.1_P1/1	-0.00630625	0.00537154
MAL4_TRNA_ALA1_v7.1_P1/1	0.0393313	0.0451567
MAL4_TRNA_ASN1_v7.1_P1/1	0.785574	0.224292
MAL4_TRNA_GLU1_v7.1_P1/1	0.560783	0.470758
MAL4_TRNA_ILE1_v7.1_P1/1	-0.146275	0.0995992
MAL4_TRNA_SER1_v7.1_P1/1	-0.558644	0.790747
MAL5_18S_v7.1_P1/2	0.04095	0.360713
MAL5_18S_v7.1_P2/2NU	-0.226725	0.734449
MAL5_28S_v7.1_P1/4NU	-0.268088	0.381341
MAL5_28S_v7.1_P2/4NU	0.0670125	0.272944
MAL5_28S_v7.1_P3/4NU	0	0
MAL5_28S_v7.1_P4/4NU	-0.241763	0.692205
MAL5_5.8S_v7.1_P1/1NU	-0.039625	0.249804
MAL5_ITS1_v7.1_P1/1	-1.21845	0.647742
MAL5_ITS2_v7.1_P1/1NU	-1.22584	0.639979
MAL5_TRNA_ARG1_v7.1_P1/1	0.217737	0.235824
MAL5_TRNA_GLU1_v7.1_P1/1	0.723831	0.780751
MAL5_TRNA_LEU1_v7.1_P1/1	0.605862	0.896186
MAL5_TRNA_LEU2_v7.1_P1/1	-0.522069	0.59792
MAL5_TRNA_PHE1_v7.1_P1/1	-0.253764	0.117402
MAL6_TRNA_ALA1_v7.1_P1/1	-0.308122	0.187848
MAL6_TRNA_LEU1_v7.1_P1/1	-0.818304	0.360131
MAL6_TRNA_SER1_v7.1_P1/1	-0.184373	0.40525
MAL7_18S_v7.1_P1/1NU	0.067325	0.410923
MAL7_18SA_v7.1_P1/1NU	-0.227587	0.644388
MAL7_28S_v7.1_P1/3NU	-0.245888	0.34951
MAL7_28S_v7.1_P2/3NU	-2.47591	1.22229
MAL7_28S_v7.1_P3/3NU	-0.01695	0.20855
MAL7_28SA_v7.1_P1/1NU	-0.225887	0.766339
MAL7_5.8S_v7.1_P1/1NU	-0.0052125	0.0429561
MAL7_ITS1_v7.1_P1/1	-0.382761	0.299369
MAL7_ITS2_v7.1_P1/1NU	-0.424771	0.269726
MAL7_TRNA_ALA1_v7.1_P1/1	0.210589	0.0913376
MAL7_TRNA_ASP1_v7.1_P1/1	0.787216	0.475048
MAL7_TRNA_HIS1_v7.1_P1/1	0.453571	0.666575
MAL7_TRNA_LEU1_v7.1_P1/1	1.16987	1.43165
MAL7_TRNA_LYS1_v7.1_P1/1NU	1.25858	0.850495
MAL7_TRNA_LYS2_v7.1_P1/1NU	1.2064	0.875716
MAL7_TRNA_SER1_v7.1_P1/1	1.41598	1.88803
MAL7_TRNA_THR1_v7.1_P1/1	2.08005	1.75414
MAL7_TRNA_THR2_v7.1_P1/1	2.82881	2.51685
MAL7_TRNA_TYR1_v7.1_P1/1	1.18307	1.04291
MAL7_TRNA_VAL1_v7.1_P1/1NU	0.134279	0.164207
MAL7P1.10_v7.1_P1/1	-0.0774125	0.0623122
MAL7P1.100_v7.1_P1/1	-0.209432	0.237419
MAL7P1.102_v7.1_P1/5	0.0230445	0.0177882
MAL7P1.102_v7.1_P2/5	0.154782	0.0990559
MAL7P1.102_v7.1_P3/5	-0.145702	0.251419
MAL7P1.102_v7.1_P4/5	-0.436434	0.602295
MAL7P1.102_v7.1_P5/5	-0.628459	0.555509
MAL7P1.104_v7.1_P1/1	-0.0859362	0.0430085
MAL7P1.105_v7.1_P1/1	0.0750329	0.0704911
MAL7P1.106_v7.1_P1/1	-0.00358826	0.00130384
MAL7P1.107_v7.1_P1/1	-0.798531	0.571925
MAL7P1.108_v7.1_P1/7	0.713614	0.650594
MAL7P1.108_v7.1_P2/7	0.171566	0.128872
MAL7P1.108_v7.1_P3/7	0.295671	0.200906
MAL7P1.108_v7.1_P4/7	0.283162	0.230311
MAL7P1.108_v7.1_P5/7	0.298239	0.257263
MAL7P1.108_v7.1_P6/7	-0.308529	0.276925
MAL7P1.108_v7.1_P7/7	0.0089275	0.00647535
MAL7P1.11_v7.1_P1/1	-0.588312	0.485411
MAL7P1.110_v7.1_P1/1	-0.256903	0.176699
MAL7P1.111_v7.1_P1/1	-0.46534	0.651115
MAL7P1.112_v7.1_P1/3	0.413296	0.539542
MAL7P1.112_v7.1_P2/3	0.338836	0.538884
MAL7P1.112_v7.1_P3/3	0.300155	0.388858
MAL7P1.113_v7.1_P1/3	0.596594	0.433104
MAL7P1.113_v7.1_P2/3	0.178891	0.50252
MAL7P1.113_v7.1_P3/3	0.0130288	0.0352118
MAL7P1.114_v7.1_P1/1	-0.0375363	0.0178768
MAL7P1.115_v7.1_P1/3	-0.0928436	0.125523
MAL7P1.115_v7.1_P2/3	0.250666	0.286444
MAL7P1.115_v7.1_P3/3	0.126971	0.0671832
MAL7P1.117_v7.1_P1/1	-0.186169	0.134716
MAL7P1.118_v7.1_P1/2	-0.282066	0.270862
MAL7P1.118_v7.1_P2/2	0.298409	0.265713
MAL7P1.119_v7.1_P1/3	0.37003	0.160062
MAL7P1.119_v7.1_P2/3	-0.0366276	0.0215952
MAL7P1.119_v7.1_P3/3	0.19387	0.291032
MAL7P1.12_v7.1_P1/7	-0.213303	0.326517
MAL7P1.12_v7.1_P2/7	-0.102841	0.127932
MAL7P1.12_v7.1_P3/7	-0.234512	0.393146
MAL7P1.12_v7.1_P4/7	-0.304695	0.553537
MAL7P1.12_v7.1_P5/7	-0.322687	0.685451
MAL7P1.12_v7.1_P6/7	-0.357279	0.782533
MAL7P1.12_v7.1_P7/7	-0.410887	0.933227
MAL7P1.120_v7.1_P1/4	-0.161934	0.173075
MAL7P1.120_v7.1_P2/4	0.0128438	0.0110592
MAL7P1.120_v7.1_P3/4	-0.232619	0.21857
MAL7P1.120_v7.1_P4/4	-0.207111	0.215492
MAL7P1.122_v7.1_P1/2	-0.463291	1.13208
MAL7P1.122_v7.1_P2/2	0.32155	0.220493
MAL7P1.123_v7.1_P1/1	-0.276785	0.477026
MAL7P1.124_v7.1_P1/2	-0.0458233	0.0477046
MAL7P1.124_v7.1_P2/2	0.04965	0.256778
MAL7P1.125_v7.1_P1/3	0.460623	0.400617
MAL7P1.125_v7.1_P2/3	-0.0182056	0.0325119
MAL7P1.125_v7.1_P3/3	0.012545	0.0116252
MAL7P1.126_v7.1_P1/4	0.00553125	0.00292567
MAL7P1.126_v7.1_P2/4	-0.73161	0.639731
MAL7P1.126_v7.1_P3/4	-0.379894	0.202294
MAL7P1.126_v7.1_P4/4	-0.666787	0.384896
MAL7P1.127_v7.1_P1/6	-0.987115	0.426053
MAL7P1.127_v7.1_P2/6	-0.229711	0.164305
MAL7P1.127_v7.1_P3/6	-0.462998	0.659844
MAL7P1.127_v7.1_P4/6	-0.480617	0.426867
MAL7P1.127_v7.1_P5/6	-0.774864	0.869109
MAL7P1.127_v7.1_P6/6	-0.138642	0.119517
MAL7P1.129_v7.1_P1/3	-0.495742	0.400065
MAL7P1.129_v7.1_P2/3	-0.397349	0.178629
MAL7P1.129_v7.1_P3/3	-0.408819	0.189802
MAL7P1.13_v7.1_P1/1	-0.672036	0.471
MAL7P1.130_v7.1_P1/1	-1.002	0.714246
MAL7P1.131_v7.1_P1/1	0.790027	0.889172
MAL7P1.132_v7.1_P1/6	-0.257091	0.202629
MAL7P1.132_v7.1_P2/6	-0.0941037	0.0630755
MAL7P1.132_v7.1_P3/6	-0.646097	0.495125
MAL7P1.132_v7.1_P4/6	-0.102047	0.0682807
MAL7P1.132_v7.1_P5/6	-0.479365	0.34059
MAL7P1.132_v7.1_P6/6	-0.20905	0.107569
MAL7P1.134_v7.1_P1/10	-0.342414	0.512508
MAL7P1.134_v7.1_P10/10	-0.451619	0.754244
MAL7P1.134_v7.1_P2/10	-0.0048195	0.00316091
MAL7P1.134_v7.1_P3/10	-0.724557	1.9568
MAL7P1.134_v7.1_P4/10	0.284945	0.285152
MAL7P1.134_v7.1_P5/10	-0.075465	0.0799015
MAL7P1.134_v7.1_P6/10	0.156076	0.0536587
MAL7P1.134_v7.1_P7/10	-0.0340713	0.0282747
MAL7P1.134_v7.1_P8/10	-1.09557	0.952377
MAL7P1.134_v7.1_P9/10	-0.403459	0.489768
MAL7P1.137_v7.1_P1/2	-0.0340575	0.0157456
MAL7P1.137_v7.1_P2/2	0.804954	0.653952
MAL7P1.138_v7.1_P1/5	0.369084	0.354378
MAL7P1.138_v7.1_P2/5	-0.339624	0.471879
MAL7P1.138_v7.1_P3/5	-0.516906	0.418811
MAL7P1.138_v7.1_P4/5	-0.427726	0.643616
MAL7P1.138_v7.1_P5/5	-0.151364	0.290795
MAL7P1.139_v7.1_P1/1	-0.306431	0.204614
MAL7P1.14_v7.1_P1/1	0.02733	0.0473117
MAL7P1.141_v7.1_P1/1	1.23114	0.586513
MAL7P1.142_v7.1_P2/1	0.087487	0.0438871
MAL7P1.144_v7.1_P1/3	-0.54967	0.129287
MAL7P1.144_v7.1_P2/3	-0.745415	0.274802
MAL7P1.144_v7.1_P3/3	-0.959613	0.260553
MAL7P1.145_v7.1_P1/4	-0.0965375	0.0541834
MAL7P1.145_v7.1_P2/4	0.42842	0.424702
MAL7P1.145_v7.1_P3/4	0.839628	0.498523
MAL7P1.145_v7.1_P4/4	0.316924	0.248908
MAL7P1.146_v7.1_P1/14	-0.48078	0.770882
MAL7P1.146_v7.1_P10/14	-0.477233	0.343308
MAL7P1.146_v7.1_P11/14	-0.709404	1.37593
MAL7P1.146_v7.1_P12/14	0.0124806	0.0404159
MAL7P1.146_v7.1_P13/14	-0.830805	1.19449
MAL7P1.146_v7.1_P14/14	-0.35939	0.215057
MAL7P1.146_v7.1_P2/14	-0.966491	0.555323
MAL7P1.146_v7.1_P3/14	-0.151492	0.088252
MAL7P1.146_v7.1_P4/14	-0.746159	2.1327
MAL7P1.146_v7.1_P5/14	-0.347832	0.329874
MAL7P1.146_v7.1_P6/14	-0.555643	0.576848
MAL7P1.146_v7.1_P7/14	-0.746944	1.85503
MAL7P1.146_v7.1_P8/14	-0.662209	1.99941
MAL7P1.146_v7.1_P9/14	-0.941178	1.65748
MAL7P1.147_v7.1_P1/9	-0.09961	0.107964
MAL7P1.147_v7.1_P2/9	-0.0414263	0.0368909
MAL7P1.147_v7.1_P3/9	0.154656	0.155703
MAL7P1.147_v7.1_P4/9	-0.210996	0.225223
MAL7P1.147_v7.1_P5/9	-0.0161963	0.0144522
MAL7P1.147_v7.1_P6/9	0.0904813	0.0963989
MAL7P1.147_v7.1_P7/9	-0.07224	0.0661814
MAL7P1.147_v7.1_P8/9	-0.048645	0.0484348
MAL7P1.147_v7.1_P9/9	-0.02742	0.0263042
MAL7P1.149_v7.1_P1/3	-0.989304	0.823059
MAL7P1.149_v7.1_P2/3	0.00557288	0.00658383
MAL7P1.149_v7.1_P3/3	-0.0143925	0.0157757
MAL7P1.15_v7.1_P1/12	-0.136069	0.357102
MAL7P1.15_v7.1_P10/12	-0.147878	0.0779669
MAL7P1.15_v7.1_P11/12	-0.0968225	0.175915
MAL7P1.15_v7.1_P12/12	0.179778	0.158885
MAL7P1.15_v7.1_P2/12	0.0284737	0.0389977
MAL7P1.15_v7.1_P3/12	0.0772787	0.0715542
MAL7P1.15_v7.1_P4/12	0.0826595	0.0288823
MAL7P1.15_v7.1_P5/12	-0.136214	0.560741
MAL7P1.15_v7.1_P6/12	0.119125	0.154449
MAL7P1.15_v7.1_P7/12	0.0492075	0.0586328
MAL7P1.15_v7.1_P8/12	0.236241	0.156879
MAL7P1.15_v7.1_P9/12	-0.173296	0.0836557
MAL7P1.150_v7.1_P1/2	1.60195	0.460813
MAL7P1.150_v7.1_P2/2	0.038	0.0278491
MAL7P1.151_v7.1_P1/2	-0.392576	0.179841
MAL7P1.151_v7.1_P2/2	-0.71512	0.342909
MAL7P1.152_v7.1_P1/3	-0.921323	0.574149
MAL7P1.152_v7.1_P2/3	0.141	0.0776717
MAL7P1.152_v7.1_P3/3	-0.0109205	0.00787372
MAL7P1.153_v7.1_P1/2	0.350644	0.201323
MAL7P1.153_v7.1_P2/2	-0.122328	0.0890129
MAL7P1.154_v7.1_P1/1	0.597217	0.35778
MAL7P1.154A_v7.1_P1/1	-0.146866	0.130675
MAL7P1.155_v7.1_P1/7	-0.260559	0.191365
MAL7P1.155_v7.1_P2/7	-0.0605935	0.0778833
MAL7P1.155_v7.1_P3/7	0.0701945	0.197446
MAL7P1.155_v7.1_P4/7	0.110217	0.141254
MAL7P1.155_v7.1_P5/7	1.27869	1.49269
MAL7P1.155_v7.1_P6/7	0.698315	0.427577
MAL7P1.155_v7.1_P7/7	-0.159095	0.267879
MAL7P1.156_v7.1_P1/3	-0.361259	0.592049
MAL7P1.156_v7.1_P2/3	-0.125996	0.0535744
MAL7P1.156_v7.1_P3/3	0.329435	0.25219
MAL7P1.157_v7.1_P1/2	-0.410662	0.672512
MAL7P1.157_v7.1_P2/2	-0.44229	0.228871
MAL7P1.157A_v7.1_P1/2	0.315789	0.309268
MAL7P1.157A_v7.1_P2/2	0.0394062	0.0147185
MAL7P1.158_v7.1_P1/1	-0.486504	0.650499
MAL7P1.159_v7.1_P1/1	0.259003	0.183414
MAL7P1.16_v7.1_P1/10	0.355956	0.46298
MAL7P1.16_v7.1_P10/10	-0.291435	0.231257
MAL7P1.16_v7.1_P2/10	0.109008	0.102355
MAL7P1.16_v7.1_P3/10	-0.543346	0.256939
MAL7P1.16_v7.1_P4/10	-0.311256	0.177899
MAL7P1.16_v7.1_P5/10	0.329218	0.140262
MAL7P1.16_v7.1_P6/10	0.276336	0.107749
MAL7P1.16_v7.1_P7/10	-0.12847	0.126601
MAL7P1.16_v7.1_P8/10	-0.430095	0.32874
MAL7P1.16_v7.1_P9/10	0.272004	0.313122
MAL7P1.160-A_v7.1_P1/1	0.0326139	0.0264753
MAL7P1.161_v7.1_P1/1	0.0617182	0.132863
MAL7P1.162_v7.1_P1/15	-0.495162	0.298524
MAL7P1.162_v7.1_P10/15	-0.136308	0.138834
MAL7P1.162_v7.1_P11/15	0.410839	0.731285
MAL7P1.162_v7.1_P12/15	0.217657	0.321226
MAL7P1.162_v7.1_P13/15	-0.323841	0.843461
MAL7P1.162_v7.1_P14/15	-0.702368	0.748396
MAL7P1.162_v7.1_P15/15	0.145705	0.149098
MAL7P1.162_v7.1_P2/15	-0.125882	0.12406
MAL7P1.162_v7.1_P3/15	-0.229014	0.123394
MAL7P1.162_v7.1_P4/15	0.109742	0.0909317
MAL7P1.162_v7.1_P5/15	0.236806	0.235341
MAL7P1.162_v7.1_P6/15	0.14387	0.129112
MAL7P1.162_v7.1_P7/15	-0.00207009	0.0103359
MAL7P1.162_v7.1_P8/15	-0.0967577	0.117615
MAL7P1.162_v7.1_P9/15	-0.00571149	0.027849
MAL7P1.163_v7.1_P1/1	-1.3195	0.609538
MAL7P1.164_v7.1_P1/3	0.398551	0.510801
MAL7P1.164_v7.1_P2/3	0.670495	0.842987
MAL7P1.164_v7.1_P3/3	0.261406	0.334994
MAL7P1.167_v7.1_P1/8	0.0946903	0.0735248
MAL7P1.167_v7.1_P2/8	-0.448166	0.393677
MAL7P1.167_v7.1_P3/8	0.516695	0.389745
MAL7P1.167_v7.1_P4/8	0.99215	0.710606
MAL7P1.167_v7.1_P5/8	0.368258	0.551276
MAL7P1.167_v7.1_P6/8	0.936522	1.59246
MAL7P1.167_v7.1_P7/8	-0.770145	0.770823
MAL7P1.167_v7.1_P8/8	-0.995365	0.544986
MAL7P1.17_v7.1_P1/10	-0.447713	0.29256
MAL7P1.17_v7.1_P10/10	0.167956	0.101328
MAL7P1.17_v7.1_P2/10	-0.28069	0.272482
MAL7P1.17_v7.1_P3/10	-0.31391	0.20479
MAL7P1.17_v7.1_P4/10	0.105206	0.137379
MAL7P1.17_v7.1_P5/10	-0.214251	0.140552
MAL7P1.17_v7.1_P6/10	0.419532	0.378932
MAL7P1.17_v7.1_P7/10	-0.529073	0.775176
MAL7P1.17_v7.1_P8/10	-0.00563875	0.00241058
MAL7P1.17_v7.1_P9/10	-0.386984	0.349915
MAL7P1.170_v7.1_P1/1	1.41535	1.9589
MAL7P1.171_v7.1_P1/6	1.7947	0.937418
MAL7P1.171_v7.1_P2/6	1.81387	0.887864
MAL7P1.171_v7.1_P3/6	1.88577	0.927943
MAL7P1.171_v7.1_P4/6	1.91553	1.01303
MAL7P1.171_v7.1_P5/6	1.85047	0.972329
MAL7P1.171_v7.1_P6/6	2.04982	0.958706
MAL7P1.172_v7.1_P1/3	0.349385	0.326333
MAL7P1.172_v7.1_P2/3	0.420362	0.537202
MAL7P1.172_v7.1_P3/3	0.409146	0.452827
MAL7P1.173_v7.1_P1/1	1.60292	1.00123
MAL7P1.174_v7.1_P1/1	1.60482	0.463336
MAL7P1.175_v7.1_P1/2	0.189157	0.0846583
MAL7P1.175_v7.1_P2/2	-0.15701	0.0719482
MAL7P1.176_v7.1_P1/5	0.488171	0.465274
MAL7P1.176_v7.1_P2/5	1.71875	0.808326
MAL7P1.176_v7.1_P3/5	1.80808	0.574412
MAL7P1.176_v7.1_P4/5	2.06543	0.967785
MAL7P1.176_v7.1_P5/5	1.74743	0.799144
MAL7P1.177_v7.1_P1/1	0.0597817	0.0224467
MAL7P1.178_v7.1_P1/2	1.90809	1.4273
MAL7P1.178_v7.1_P2/2	1.30642	0.487092
MAL7P1.179_v7.1_P1/2	0.546389	0.287544
MAL7P1.179_v7.1_P2/2	1.46068	1.0821
MAL7P1.18_v7.1_P1/5	-0.276793	0.204045
MAL7P1.18_v7.1_P2/5	-0.294136	0.283899
MAL7P1.18_v7.1_P3/5	0.293823	0.140045
MAL7P1.18_v7.1_P4/5	-0.725985	0.54889
MAL7P1.18_v7.1_P5/5	-0.181376	0.0971857
MAL7P1.183_v7.1_P1/2NU	0.488341	0.418861
MAL7P1.183_v7.1_P2/2NU	0.154901	0.120908
MAL7P1.184_v7.1_P1/1	0.0138597	0.0472166
MAL7P1.185_v7.1_P1/2	0.00799813	0.00391812
MAL7P1.185_v7.1_P2/2	-0.318793	0.242662
MAL7P1.186_v7.1_P1/2NU	-2.26356	1.6428
MAL7P1.186_v7.1_P2/2NU	-2.28796	1.47977
MAL7P1.187_v7.1_P1/8	0.160893	0.0875151
MAL7P1.187_v7.1_P2/8	-0.684241	0.402018
MAL7P1.187_v7.1_P3/8	-0.480715	0.686881
MAL7P1.187_v7.1_P4/8	0.056861	0.139533
MAL7P1.187_v7.1_P5/8	0.343336	0.262595
MAL7P1.187_v7.1_P6/8	-0.431479	0.402659
MAL7P1.187_v7.1_P7/8	-0.597688	0.333291
MAL7P1.187_v7.1_P8/8NU	-1.70697	1.28395
MAL7P1.19_v7.1_P1/11	-0.323581	0.118598
MAL7P1.19_v7.1_P10/11	-0.27347	0.230536
MAL7P1.19_v7.1_P11/11	-0.749001	1.13757
MAL7P1.19_v7.1_P2/11	0.0244556	0.0105721
MAL7P1.19_v7.1_P3/11	-0.482499	0.480741
MAL7P1.19_v7.1_P4/11	0.0220367	0.0175047
MAL7P1.19_v7.1_P5/11	-0.146402	0.112802
MAL7P1.19_v7.1_P6/11	-0.522691	0.598922
MAL7P1.19_v7.1_P7/11	0.05881	0.042011
MAL7P1.19_v7.1_P8/11	0.139015	0.168697
MAL7P1.19_v7.1_P9/11	-0.61701	1.40001
MAL7P1.20_v7.1_P1/1	-0.855397	0.599633
MAL7P1.200_v7.1_P1/1NU	-0.691617	1.03773
MAL7P1.201_v7.1_P1/4	-0.60895	0.51814
MAL7P1.201_v7.1_P2/4	0.319128	0.213192
MAL7P1.201_v7.1_P3/4	-0.357361	0.222605
MAL7P1.201_v7.1_P4/4	0.916779	1.02704
MAL7P1.202_v7.1_P1/4	0.540062	0.806157
MAL7P1.202_v7.1_P2/4	0.431974	0.753595
MAL7P1.202_v7.1_P3/4	0.305409	0.539386
MAL7P1.202_v7.1_P4/4	0.395144	0.748196
MAL7P1.203_v7.1_P1/5	-0.428952	0.208318
MAL7P1.203_v7.1_P2/5	-0.43792	0.598474
MAL7P1.203_v7.1_P3/5	0.431894	0.308163
MAL7P1.203_v7.1_P4/5	-0.572742	0.595307
MAL7P1.203_v7.1_P5/5	-0.622496	0.455765
MAL7P1.203A_v7.1_P1/1	-0.00160676	0.0127234
MAL7P1.203B_v7.1_P1/1	-0.42295	0.878925
MAL7P1.204_v7.1_P1/5	0.686779	0.798375
MAL7P1.204_v7.1_P2/5	0.839004	1.07213
MAL7P1.204_v7.1_P3/5	0.311068	0.485963
MAL7P1.204_v7.1_P4/5	0.565258	1.25765
MAL7P1.204_v7.1_P5/5	0.411886	1.2314
MAL7P1.205_v7.1_P1/2	-0.994413	1.09059
MAL7P1.205_v7.1_P2/2	0.475866	0.548518
MAL7P1.206_v7.1_P1/3	-1.29777	0.370934
MAL7P1.206_v7.1_P2/3	0.283123	0.137054
MAL7P1.206_v7.1_P3/3	1.18778	0.939883
MAL7P1.207_v7.1_P1/6	-0.234196	0.254368
MAL7P1.207_v7.1_P2/6	-0.733219	0.61631
MAL7P1.207_v7.1_P3/6	-0.219077	0.261894
MAL7P1.207_v7.1_P4/6	-0.464525	0.482783
MAL7P1.207_v7.1_P5/6	0.199415	0.355862
MAL7P1.207_v7.1_P6/6	-0.386675	0.293754
MAL7P1.208_v7.1_P1/3	0.810715	0.414818
MAL7P1.208_v7.1_P2/3	0.321678	0.333876
MAL7P1.208_v7.1_P3/3	-0.23466	0.171614
MAL7P1.209_v7.1_P1/2	-0.815299	0.283544
MAL7P1.209_v7.1_P2/2	0.0644239	0.0245346
MAL7P1.21_v7.1_P1/3	-1.4623	0.831268
MAL7P1.21_v7.1_P2/3	0.139365	0.227254
MAL7P1.21_v7.1_P3/3	0.111833	0.262857
MAL7P1.212_v7.1_P1/7	-0.302045	0.29694
MAL7P1.212_v7.1_P2/7	-0.193664	0.457205
MAL7P1.212_v7.1_P3/7	-0.314604	0.317532
MAL7P1.212_v7.1_P4/7	0.935811	0.960819
MAL7P1.212_v7.1_P5/7	-0.0167406	0.0131077
MAL7P1.212_v7.1_P6/7NU	-1.27896	1.51473
MAL7P1.212_v7.1_P7/7NU	-1.08434	1.34661
MAL7P1.213_v7.1_P1/1	-0.295754	0.309211
MAL7P1.214_v7.1_P1/2NU	-1.22294	0.513457
MAL7P1.214_v7.1_P2/2	1.17299	0.487538
MAL7P1.215_v7.1_P1/2NU	0.105696	0.599232
MAL7P1.215_v7.1_P2/2	-0.443824	0.419784
MAL7P1.216_v7.1_P1/2	0.230749	0.102624
MAL7P1.216_v7.1_P2/2	-0.734732	0.484641
MAL7P1.217_v7.1_P1/2NU	0.141665	0.12524
MAL7P1.217_v7.1_P2/2	-0.580351	0.999184
MAL7P1.218_v7.1_P1/1	-0.472153	0.44673
MAL7P1.219_v7.1_P1/1	0.0215127	0.0191181
MAL7P1.22_v7.1_P1/5	1.79652	1.15164
MAL7P1.22_v7.1_P2/5	1.69341	1.14837
MAL7P1.22_v7.1_P3/5	1.82165	1.09695
MAL7P1.22_v7.1_P4/5	1.82534	1.20201
MAL7P1.22_v7.1_P5/5	1.40091	0.961648
MAL7P1.220_v7.1_P1/1	-0.178336	0.202088
MAL7P1.222_v7.1_P1/1	0.450717	0.235087
MAL7P1.223_v7.1_P1/1	0.138527	0.22896
MAL7P1.224_v7.1_P1/1	0.343616	0.398502
MAL7P1.225-A_v7.1_P1/3	0.305435	0.159604
MAL7P1.225-A_v7.1_P2/3	-1.17299	0.34231
MAL7P1.225-A_v7.1_P3/3	0.417727	0.127101
MAL7P1.226_v7.1_P1/1	0.448493	0.272292
MAL7P1.227_v7.1_P1/1	-0.453194	0.330264
MAL7P1.228_v7.1_P1/2	-0.679512	0.751419
MAL7P1.228_v7.1_P2/2	-0.397312	0.399316
MAL7P1.229_v7.1_P1/4	1.29542	0.740319
MAL7P1.229_v7.1_P2/4	0.348897	0.123108
MAL7P1.229_v7.1_P3/4	0.05086	0.0311747
MAL7P1.229_v7.1_P4/4	-0.0749862	0.0327472
MAL7P1.23_v7.1_P1/4	-0.0463269	0.0269082
MAL7P1.23_v7.1_P2/4	0.269834	0.295504
MAL7P1.23_v7.1_P3/4	-0.09336	0.0596523
MAL7P1.23_v7.1_P4/4	-0.269541	0.258312
MAL7P1.230_v7.1_P1/1	0.677817	0.397315
MAL7P1.231_v7.1_P1/1NU	-1.02661	1.8797
MAL7P1.24_v7.1_P1/1	-0.0581513	0.144169
MAL7P1.25_v7.1_P1/3	0.0839938	0.0414472
MAL7P1.25_v7.1_P2/3	0.216007	0.139282
MAL7P1.25_v7.1_P3/3	1.13564	0.952507
MAL7P1.26_v7.1_P1/1	0.31763	0.181912
MAL7P1.27_v7.1_P1/2	-0.104375	0.155465
MAL7P1.27_v7.1_P2/2	-0.153988	0.209663
MAL7P1.28_v7.1_P1/4	-0.07181	0.0828771
MAL7P1.28_v7.1_P2/4	-0.199008	0.179803
MAL7P1.28_v7.1_P3/4	0.00490988	0.00200047
MAL7P1.28_v7.1_P4/4	0.0228	0.0242112
MAL7P1.29_v7.1_P1/7	0.537599	0.39183
MAL7P1.29_v7.1_P2/7	0.232292	0.482662
MAL7P1.29_v7.1_P3/7	0.446314	0.321522
MAL7P1.29_v7.1_P4/7	-0.0349378	0.0400529
MAL7P1.29_v7.1_P5/7	0.353831	0.347496
MAL7P1.29_v7.1_P6/7	-0.384124	0.282897
MAL7P1.29_v7.1_P7/7	0.496735	0.49732
MAL7P1.29A_v7.1_P1/1	-0.063895	0.0294657
MAL7P1.3_v7.1_P1/1NU	0.262371	0.600579
MAL7P1.30_v7.1_P1/10	0.0432454	0.0440975
MAL7P1.30_v7.1_P10/10	0.673748	0.616992
MAL7P1.30_v7.1_P2/10	0.0773366	0.0842218
MAL7P1.30_v7.1_P3/10	0.816899	0.643253
MAL7P1.30_v7.1_P4/10	-0.0772952	0.28666
MAL7P1.30_v7.1_P5/10	0.00316138	0.00157555
MAL7P1.30_v7.1_P6/10	0.00367216	0.00223113
MAL7P1.30_v7.1_P7/10	0.500305	0.354036
MAL7P1.30_v7.1_P8/10	0.653256	1.27233
MAL7P1.30_v7.1_P9/10	0.123526	0.0841183
MAL7P1.300_v7.1_P1/1	-0.110663	0.238561
MAL7P1.31_v7.1_P1/1	-0.718338	0.224906
MAL7P1.310_v7.1_P1/1	-0.344265	0.230649
MAL7P1.32_v7.1_P1/2	-1.30944	0.891627
MAL7P1.32_v7.1_P2/2	-1.10435	1.0887
MAL7P1.320_v7.1_P1/1	-0.328492	0.481165
MAL7P1.33_v7.1_P1/1	-0.420589	0.225225
MAL7P1.339_v7.1_P1/1	0.344033	0.291563
MAL7P1.34_v7.1_P1/1	0.464828	0.662815
MAL7P1.340_v7.1_P1/1	0.333174	0.310228
MAL7P1.35_v7.1_P1/3	0.78552	0.810564
MAL7P1.35_v7.1_P2/3	0.309572	0.244152
MAL7P1.35_v7.1_P3/3	0.610664	0.4524
MAL7P1.350_v7.1_P1/1NU	-0.911499	0.454818
MAL7P1.36_v7.1_P1/1	-0.22488	0.267498
MAL7P1.37_v7.1_P1/3	0.0747845	0.0629607
MAL7P1.37_v7.1_P2/3	-0.255628	0.173089
MAL7P1.37_v7.1_P3/3	-1.38652	0.704922
MAL7P1.38_v7.1_P1/2	-0.929234	0.303118
MAL7P1.38_v7.1_P2/2	-1.3617	0.628378
MAL7P1.4_v7.1_P1/1NU	0.742593	0.91272
MAL7P1.43_v7.1_P1/2	0.116241	0.115633
MAL7P1.43_v7.1_P2/2NU	0.151954	0.423349
MAL7P1.47_v7.1_P1/2	-0.0806272	0.0714069
MAL7P1.47_v7.1_P2/2	0.163075	0.206245
MAL7P1.5_v7.1_P1/1	-0.0988874	0.120188
MAL7P1.50_v7.1_P1/7	0.398137	0.41659
MAL7P1.50_v7.1_P2/7	0.593794	0.382778
MAL7P1.50_v7.1_P3/7	0.237628	0.608484
MAL7P1.50_v7.1_P4/7NU	-0.188136	0.0720604
MAL7P1.50_v7.1_P5/7	-0.191217	0.177706
MAL7P1.50_v7.1_P6/7	0.0628225	0.0233317
MAL7P1.50_v7.1_P7/7	-1.49654	0.736906
MAL7P1.52_v7.1_P1/2	-0.195522	0.517719
MAL7P1.52_v7.1_P2/2	0.464901	0.539521
MAL7P1.55_v7.1_P1/7	0.104831	0.0484828
MAL7P1.55_v7.1_P2/7	-0.0595542	0.0371744
MAL7P1.55_v7.1_P3/7	-0.526079	0.432043
MAL7P1.55_v7.1_P4/7	-0.63135	0.507034
MAL7P1.55_v7.1_P5/7	-0.142845	0.128503
MAL7P1.55_v7.1_P6/7NU	-1.36032	1.92546
MAL7P1.55_v7.1_P7/7NU	-0.0148238	0.00485352
MAL7P1.56_v7.1_P1/7	-0.97588	0.760775
MAL7P1.56_v7.1_P2/7	-0.188532	0.0750394
MAL7P1.56_v7.1_P3/7	0.471752	0.40147
MAL7P1.56_v7.1_P4/7	-0.630104	0.30216
MAL7P1.56_v7.1_P5/7	1.34162	1.23401
MAL7P1.56_v7.1_P6/7NU	-1.48262	2.31392
MAL7P1.56_v7.1_P7/7NU	-1.25499	1.25225
MAL7P1.57_v7.1_P1/1	0.125091	0.102488
MAL7P1.58_v7.1_P1/1	-0.486162	0.512256
MAL7P1.59_v7.1_P1/1	0.164092	0.14376
MAL7P1.6_v7.1_P1/1	2.26658	1.08083
MAL7P1.61_v7.1_P1/2	-0.450994	0.266801
MAL7P1.61_v7.1_P2/2	-1.01204	0.658328
MAL7P1.64_v7.1_P1/2	0.107341	0.228868
MAL7P1.64_v7.1_P2/2	0.0871975	0.147542
MAL7P1.65_v7.1_P1/3	0.169767	0.122655
MAL7P1.65_v7.1_P2/3	0.0768786	0.0348833
MAL7P1.65_v7.1_P3/3	0.323305	0.246756
MAL7P1.66_v7.1_P1/3	0.154358	0.0814074
MAL7P1.66_v7.1_P2/3	0.921369	0.53378
MAL7P1.66_v7.1_P3/3	0.0445575	0.0231596
MAL7P1.67_v7.1_P1/1	-1.31343	0.952076
MAL7P1.68_v7.1_P1/4	0.180566	0.180095
MAL7P1.68_v7.1_P2/4	0.363506	0.662708
MAL7P1.68_v7.1_P3/4	0.514771	0.783521
MAL7P1.68_v7.1_P4/4	0.459841	0.642787
MAL7P1.69_v7.1_P1/1	-0.829496	0.549036
MAL7P1.7_v7.1_P1/2	2.33929	1.08905
MAL7P1.7_v7.1_P2/2	2.26446	1.07641
MAL7P1.73_v7.1_P1/2	-1.04819	0.754754
MAL7P1.73_v7.1_P2/2	-0.758886	0.410441
MAL7P1.74_v7.1_P1/1	-0.421667	0.505113
MAL7P1.75_v7.1_P1/1	0.412172	0.762032
MAL7P1.76_v7.1_P1/3	0.401599	0.426671
MAL7P1.76_v7.1_P2/3	0.585648	0.591294
MAL7P1.76_v7.1_P3/3	0.151694	0.0883676
MAL7P1.77_v7.1_P1/2	0.285277	0.164489
MAL7P1.77_v7.1_P2/2	0.390929	0.240333
MAL7P1.78_v7.1_P1/1	-0.876082	0.539234
MAL7P1.79_v7.1_P1/2	0.495632	0.467207
MAL7P1.79_v7.1_P2/2	-0.483595	0.273067
MAL7P1.81_v7.1_P1/1	-0.230543	0.55814
MAL7P1.82_v7.1_P1/1	-0.187391	0.147482
MAL7P1.83_v7.1_P1/3	-0.660826	0.458759
MAL7P1.83_v7.1_P2/3	-0.759036	0.347379
MAL7P1.83_v7.1_P3/3	-0.447272	0.238605
MAL7P1.84_v7.1_P1/2	-0.372496	0.321535
MAL7P1.84_v7.1_P2/2	-0.52842	1.05352
MAL7P1.86_v7.1_P1/2	-1.18633	1.36703
MAL7P1.86_v7.1_P2/2	-1.11866	1.33504
MAL7P1.87_v7.1_P1/3	0.70759	0.667337
MAL7P1.87_v7.1_P2/3	0.192995	0.149945
MAL7P1.87_v7.1_P3/3	-0.134488	0.123641
MAL7P1.88_v7.1_P1/2	-0.885132	0.402029
MAL7P1.88_v7.1_P2/2	-1.31346	0.58269
MAL7P1.89_v7.1_P1/17	0.157727	0.310349
MAL7P1.89_v7.1_P10/17	-0.222049	0.238852
MAL7P1.89_v7.1_P11/17	-0.410456	0.188085
MAL7P1.89_v7.1_P12/17	-0.582429	0.295559
MAL7P1.89_v7.1_P13/17	-0.254304	0.132439
MAL7P1.89_v7.1_P14/17	-0.77882	0.195492
MAL7P1.89_v7.1_P15/17	-0.528466	0.321234
MAL7P1.89_v7.1_P16/17	0.103942	0.0414224
MAL7P1.89_v7.1_P17/17	0.00413513	0.00172848
MAL7P1.89_v7.1_P2/17	0.573368	0.444197
MAL7P1.89_v7.1_P3/17	0.0593748	0.0701813
MAL7P1.89_v7.1_P4/17	0.240641	0.276279
MAL7P1.89_v7.1_P5/17	-0.225467	0.0980932
MAL7P1.89_v7.1_P6/17	0.056141	0.0422677
MAL7P1.89_v7.1_P7/17	0.157181	0.348531
MAL7P1.89_v7.1_P8/17	0.332042	0.326313
MAL7P1.89_v7.1_P9/17	0.0627925	0.0593034
MAL7P1.91_v7.1_P1/8	-0.00240862	0.00361837
MAL7P1.91_v7.1_P2/8	0.42613	0.582679
MAL7P1.91_v7.1_P3/8	-0.242798	0.224232
MAL7P1.91_v7.1_P4/8	-0.279291	0.461699
MAL7P1.91_v7.1_P5/8	-0.099532	0.419824
MAL7P1.91_v7.1_P6/8	-0.631653	0.972409
MAL7P1.91_v7.1_P7/8	-0.64651	0.609633
MAL7P1.91_v7.1_P8/8	0.026525	0.0165874
MAL7P1.92_v7.1_P1/8	-0.0997484	0.0719117
MAL7P1.92_v7.1_P2/8	-0.0251569	0.0940857
MAL7P1.92_v7.1_P3/8	-0.129073	0.242652
MAL7P1.92_v7.1_P4/8	0.561223	0.519092
MAL7P1.92_v7.1_P5/8	0.211537	0.569975
MAL7P1.92_v7.1_P6/8	0.0623048	0.157439
MAL7P1.92_v7.1_P7/8	0.0832699	0.0461294
MAL7P1.92_v7.1_P8/8	0.114178	0.139245
MAL7P1.93_v7.1_P1/1	-0.553199	0.16015
MAL7P1.94_v7.1_P1/1	-1.17606	0.613232
MAL7P1.95_v7.1_P1/4	0.271531	0.168396
MAL7P1.95_v7.1_P2/4	0.0312961	0.0290211
MAL7P1.95_v7.1_P3/4	-0.186875	0.5167
MAL7P1.95_v7.1_P4/4	-1.23192	0.674281
MAL7P1.97_v7.1_P1/1	-0.252511	0.492246
MAL7P1.98_v7.1_P1/1	-0.885515	1.29541
MAL7P1.99_v7.1_P1/1	0.190811	0.124002
MAL8a_5.8S_p	-0.24215	0.455113
MAL8A_5.8S_v7.1_P1/1NU	-0.227413	0.395418
MAL8B_28S_v7.1_P1/6	0.262895	0.177711
MAL8B_28S_v7.1_P2/6	0.413899	0.313076
MAL8B_28S_v7.1_P3/6	-0.33848	0.175845
MAL8B_28S_v7.1_P4/6	-0.233976	0.198535
MAL8B_28S_v7.1_P5/6	0.988185	0.667232
MAL8B_28S_v7.1_P6/6	0.554379	0.293015
MAL8P1.1_v7.1_P1/6	-0.777532	0.446042
MAL8P1.1_v7.1_P2/6	-0.359383	0.26274
MAL8P1.1_v7.1_P3/6NU	0.323669	0.172713
MAL8P1.1_v7.1_P4/6NU	-0.0883983	0.0743997
MAL8P1.1_v7.1_P5/6NU	-0.0216195	0.0142799
MAL8P1.1_v7.1_P6/6	0.015965	0.0165181
MAL8P1.10_v7.1_P1/1	0.362144	0.349973
MAL8P1.100_v7.1_P1/2	0.131139	0.0726668
MAL8P1.100_v7.1_P2/2	0.208884	0.0866398
MAL8P1.101_v7.1_P1/4	-0.63721	0.708289
MAL8P1.101_v7.1_P2/4	-0.208233	0.142483
MAL8P1.101_v7.1_P3/4	-0.975561	0.507251
MAL8P1.101_v7.1_P4/4	-0.509584	0.594761
MAL8P1.102_v7.1_P1/2	-0.767319	0.622805
MAL8P1.102_v7.1_P2/2	-1.22175	0.698387
MAL8P1.103_v7.1_P1/2	-0.402539	0.392319
MAL8P1.103_v7.1_P2/2	-0.486249	0.524098
MAL8P1.104_v7.1_P1/5	0.616903	0.907729
MAL8P1.104_v7.1_P2/5	0.659263	0.845033
MAL8P1.104_v7.1_P3/5	0.820866	1.19076
MAL8P1.104_v7.1_P4/5	1.36424	1.34385
MAL8P1.104_v7.1_P5/5	0.711774	1.13422
MAL8P1.105_v7.1_P1/4	0.112753	0.0496251
MAL8P1.105_v7.1_P2/4	0.0243025	0.0140909
MAL8P1.105_v7.1_P3/4	-0.230857	0.343238
MAL8P1.105_v7.1_P4/4	-0.47004	0.566748
MAL8P1.106-A_v7.1_P1/1	-0.323903	0.214668
MAL8P1.107_v7.1_P1/1	-0.735616	0.275012
MAL8P1.108_v7.1_P1/1	-0.156665	0.100848
MAL8P1.109_v7.1_P1/2	0.831789	0.631869
MAL8P1.109_v7.1_P2/2	-0.299658	0.0931616
MAL8P1.11_v7.1_P1/6	-0.471335	0.294419
MAL8P1.11_v7.1_P2/6	-1.24362	0.739137
MAL8P1.11_v7.1_P3/6	-0.287656	0.34106
MAL8P1.11_v7.1_P4/6	-0.907901	0.41141
MAL8P1.11_v7.1_P5/6	-1.13642	1.18398
MAL8P1.11_v7.1_P6/6	-1.47121	1.5799
MAL8P1.110_v7.1_P1/1	0.942987	0.51211
MAL8P1.111_v7.1_P1/4	1.22703	0.692888
MAL8P1.111_v7.1_P2/4	1.10484	0.592582
MAL8P1.111_v7.1_P3/4	1.18225	0.668745
MAL8P1.111_v7.1_P4/4	0.981911	0.475134
MAL8P1.112_v7.1_P1/4	-0.390652	0.299803
MAL8P1.112_v7.1_P2/4	-0.0382711	0.0463212
MAL8P1.112_v7.1_P3/4	-0.757737	1.61289
MAL8P1.112_v7.1_P4/4	0.0116381	0.269358
MAL8P1.113_v7.1_P1/17	0.4251	0.428676
MAL8P1.113_v7.1_P10/17	-0.601103	0.243533
MAL8P1.113_v7.1_P11/17	-0.219987	0.128466
MAL8P1.113_v7.1_P12/17	0.388826	0.34898
MAL8P1.113_v7.1_P13/17	-0.256287	0.900709
MAL8P1.113_v7.1_P14/17	-0.0287856	0.0359529
MAL8P1.113_v7.1_P15/17	-0.0575729	0.0541179
MAL8P1.113_v7.1_P16/17	0.402132	0.419025
MAL8P1.113_v7.1_P17/17	0.0614062	0.0665071
MAL8P1.113_v7.1_P2/17	-0.165128	0.0872704
MAL8P1.113_v7.1_P3/17	0.260552	0.181971
MAL8P1.113_v7.1_P4/17	-1.20258	1.17213
MAL8P1.113_v7.1_P5/17	0.251145	0.22564
MAL8P1.113_v7.1_P6/17	-0.602145	0.581741
MAL8P1.113_v7.1_P7/17	-0.609884	0.574999
MAL8P1.113_v7.1_P8/17	-0.293469	0.1727
MAL8P1.113_v7.1_P9/17	0.113754	0.152482
MAL8P1.114_v7.1_P1/1	0.176561	0.311918
MAL8P1.12_v7.1_P1/3	0.609296	0.411808
MAL8P1.12_v7.1_P2/3	0.0550145	0.0271597
MAL8P1.12_v7.1_P3/3	0.199154	0.0719969
MAL8P1.121_v7.1_P1/1	-0.421334	0.712726
MAL8P1.122_v7.1_P1/1	0.676678	0.518799
MAL8P1.123_v7.1_P1/5	-1.38519	1.28365
MAL8P1.123_v7.1_P2/5	0.0642122	0.0275188
MAL8P1.123_v7.1_P3/5	0.0444096	0.0353254
MAL8P1.123_v7.1_P4/5	-0.965288	0.908424
MAL8P1.123_v7.1_P5/5	-0.508397	0.430497
MAL8P1.124_v7.1_P1/4	0.11287	0.0635858
MAL8P1.124_v7.1_P2/4	0.465076	0.349588
MAL8P1.124_v7.1_P3/4	-0.497972	0.286584
MAL8P1.124_v7.1_P4/4	-0.419651	0.293439
MAL8P1.125_v7.1_P1/2	-0.497515	0.379272
MAL8P1.125_v7.1_P2/2	-0.669121	0.607678
MAL8P1.126_v7.1_P1/3	-1.01606	1.50475
MAL8P1.126_v7.1_P2/3	-0.393069	0.37808
MAL8P1.126_v7.1_P3/3	-0.00430625	0.00247645
MAL8P1.127_v7.1_P1/4	0.03571	0.0392164
MAL8P1.127_v7.1_P2/4	0.957986	0.710435
MAL8P1.127_v7.1_P3/4	-0.175754	0.285399
MAL8P1.127_v7.1_P4/4	0.0108175	0.019221
MAL8P1.128_v7.1_P1/1	-0.330817	0.130773
MAL8P1.13_v7.1_P1/2	-0.0887251	0.0577623
MAL8P1.13_v7.1_P2/2	-0.456084	0.26937
MAL8P1.130_v7.1_P1/2	-0.09222	0.0498404
MAL8P1.130_v7.1_P2/2	-0.0378713	0.0211431
MAL8P1.131_v7.1_P1/1	-1.53426	0.86281
MAL8P1.132_v7.1_P1/3	-0.116091	0.0887527
MAL8P1.132_v7.1_P2/3	0.695212	0.948047
MAL8P1.132_v7.1_P3/3	0.162555	0.132092
MAL8P1.133_v7.1_P1/1	0.695687	0.707347
MAL8P1.134_v7.1_P1/5	0.0359096	0.0479921
MAL8P1.134_v7.1_P2/5	-0.0603835	0.0504889
MAL8P1.134_v7.1_P3/5	0.418927	0.768499
MAL8P1.134_v7.1_P4/5	0.287849	0.128693
MAL8P1.134_v7.1_P5/5	0.170625	0.202871
MAL8P1.135_v7.1_P1/3	-0.677716	0.567514
MAL8P1.135_v7.1_P2/3	0.111055	0.0927773
MAL8P1.135_v7.1_P3/3	0.127683	0.229407
MAL8P1.136_v7.1_P1/1	0.119068	0.0455076
MAL8P1.136A_v7.1_P1/2	-0.0224138	0.0210246
MAL8P1.136A_v7.1_P2/2	-0.0905336	0.0991362
MAL8P1.137_v7.1_P1/2	0.376153	0.488208
MAL8P1.137_v7.1_P2/2	0.0733165	0.125194
MAL8P1.138_v7.1_P1/1	-0.240337	0.366585
MAL8P1.139_v7.1_P1/17	-0.234137	0.100174
MAL8P1.139_v7.1_P10/17	-0.22275	0.207758
MAL8P1.139_v7.1_P11/17	-0.331674	0.364935
MAL8P1.139_v7.1_P12/17	-0.595036	0.64487
MAL8P1.139_v7.1_P13/17	-0.745348	1.78947
MAL8P1.139_v7.1_P14/17	-0.331676	0.168343
MAL8P1.139_v7.1_P15/17	0.0964	0.0811852
MAL8P1.139_v7.1_P16/17	0.171063	0.109155
MAL8P1.139_v7.1_P17/17	-0.636265	0.324075
MAL8P1.139_v7.1_P2/17	-1.06771	0.942853
MAL8P1.139_v7.1_P3/17	-0.544686	0.710876
MAL8P1.139_v7.1_P4/17	-0.57022	0.396814
MAL8P1.139_v7.1_P5/17	-1.65022	1.3323
MAL8P1.139_v7.1_P6/17	-0.333472	0.172726
MAL8P1.139_v7.1_P7/17	-0.515037	0.38828
MAL8P1.139_v7.1_P8/17	-1.05981	1.88432
MAL8P1.139_v7.1_P9/17	-1.04254	1.27966
MAL8P1.14_v7.1_P1/2	0.039143	0.0246451
MAL8P1.14_v7.1_P2/2	0.0612212	0.0459572
MAL8P1.140_v7.1_P1/3	0.356211	0.215039
MAL8P1.140_v7.1_P2/3	0.478126	0.327446
MAL8P1.140_v7.1_P3/3	-0.142311	0.0799313
MAL8P1.141_v7.1_P1/3	0.633921	0.633717
MAL8P1.141_v7.1_P2/3	0.698488	0.78451
MAL8P1.141_v7.1_P3/3	1.04896	0.950478
MAL8P1.142_v7.1_P1/1	-0.777455	1.13327
MAL8P1.143-A_v7.1_P1/5	0.702501	0.588701
MAL8P1.143-A_v7.1_P2/5	0.224845	0.194363
MAL8P1.143-A_v7.1_P3/5	-0.0672363	0.0617411
MAL8P1.143-A_v7.1_P4/5	0.260656	0.324937
MAL8P1.143-A_v7.1_P5/5	0.635912	0.331114
MAL8P1.144_v7.1_P1/5	-0.197444	0.294446
MAL8P1.144_v7.1_P2/5	-0.350809	0.953111
MAL8P1.144_v7.1_P3/5	-0.152927	0.247121
MAL8P1.144_v7.1_P4/5	-0.56202	1.52142
MAL8P1.144_v7.1_P5/5	0.699863	1.09202
MAL8P1.145_v7.1_P1/2	-0.406428	0.232103
MAL8P1.145_v7.1_P2/2	-0.349097	0.273789
MAL8P1.146_v7.1_P1/3	0.314179	0.462432
MAL8P1.146_v7.1_P2/3	-0.945301	0.799094
MAL8P1.146_v7.1_P3/3	-0.398123	0.463162
MAL8P1.148_v7.1_P1/1	-0.453335	0.449159
MAL8P1.149_v7.1_P1/2	0.182456	0.260868
MAL8P1.149_v7.1_P2/2	0.146788	0.203908
MAL8P1.15_v7.1_P1/4	-0.544273	0.254147
MAL8P1.15_v7.1_P2/4	-0.871985	0.765851
MAL8P1.15_v7.1_P3/4	-1.2483	1.46282
MAL8P1.15_v7.1_P4/4	-0.653013	0.365128
MAL8P1.150_v7.1_P1/7	-0.6603	0.499049
MAL8P1.150_v7.1_P2/7	-0.473013	0.449278
MAL8P1.150_v7.1_P3/7	-0.225399	0.220698
MAL8P1.150_v7.1_P4/7	-0.704817	0.458014
MAL8P1.150_v7.1_P5/7	0.0619487	0.0590995
MAL8P1.150_v7.1_P6/7	-0.402694	0.464598
MAL8P1.150_v7.1_P7/7	-0.974713	0.875577
MAL8P1.151_v7.1_P1/4	-0.774956	0.738263
MAL8P1.151_v7.1_P2/4	-0.807894	1.03557
MAL8P1.151_v7.1_P3/4	-0.851356	1.46007
MAL8P1.151_v7.1_P4/4	-0.757019	1.04905
MAL8P1.152_v7.1_P1/3	-0.225235	0.898323
MAL8P1.152_v7.1_P2/3	-0.338964	1.16482
MAL8P1.152_v7.1_P3/3	-0.559419	1.94923
MAL8P1.153_D1	0.174607	0.0765512
MAL8P1.153_v7.1_P1/8	-0.166932	0.104053
MAL8P1.153_v7.1_P2/8	0.298882	0.89533
MAL8P1.153_v7.1_P3/8	0.503013	0.934223
MAL8P1.153_v7.1_P4/8	0.489298	0.687628
MAL8P1.153_v7.1_P5/8	0.706629	0.461966
MAL8P1.153_v7.1_P6/8	-0.0616776	0.0757096
MAL8P1.153_v7.1_P7/8	0.24514	0.160953
MAL8P1.153_v7.1_P8/8	-0.429706	0.381803
MAL8P1.154_v7.1_P3/14	1.52144	0.557581
MAL8P1.156_v7.1_P1/3	-0.37667	0.498341
MAL8P1.156_v7.1_P2/3	-0.412605	0.626339
MAL8P1.156_v7.1_P3/3	-0.498931	1.01969
MAL8P1.157_v7.1_P1/6	-1.1301	0.872629
MAL8P1.157_v7.1_P2/6	-1.22686	0.606221
MAL8P1.157_v7.1_P3/6	-0.495725	0.945944
MAL8P1.157_v7.1_P4/6	-1.1463	1.26044
MAL8P1.157_v7.1_P5/6	-1.1495	0.689637
MAL8P1.157_v7.1_P6/6	-1.38412	1.17107
MAL8P1.16_v7.1_P1/1	-1.1275	1.40626
MAL8P1.160_v7.1_P1/1	0.616828	0.201532
MAL8P1.161_v7.1_P1/1	-0.297593	0.107349
MAL8P1.162_v7.1_P1/6NU	-0.687196	0.542206
MAL8P1.162_v7.1_P2/6NU	-0.235275	0.135543
MAL8P1.162_v7.1_P3/6NU	0.354945	0.37411
MAL8P1.162_v7.1_P4/6NU	-0.134693	0.102358
MAL8P1.162_v7.1_P5/6NU	-0.102225	0.0680414
MAL8P1.162_v7.1_P6/6NU	-0.0257963	0.0671154
MAL8P1.163_v7.1_P1/1NU	-0.30804	0.218862
MAL8P1.17_v7.1_P1/2	-0.2361	0.0859966
MAL8P1.17_v7.1_P2/2	-0.866594	0.525629
MAL8P1.18_v7.1_P1/5	-0.202752	0.141517
MAL8P1.18_v7.1_P2/5	-0.106567	0.0851892
MAL8P1.18_v7.1_P3/5	-0.322694	0.467266
MAL8P1.18_v7.1_P4/5	-0.197724	0.178157
MAL8P1.18_v7.1_P5/5	0.116941	0.088464
MAL8P1.19_v7.1_P1/4	-0.188608	0.564764
MAL8P1.19_v7.1_P2/4	-0.0883275	0.222009
MAL8P1.19_v7.1_P3/4	0.00256125	0.0039069
MAL8P1.19_v7.1_P4/4	0.424599	0.962036
MAL8P1.2_v7.1_P1/2	-0.311693	0.0593638
MAL8P1.2_v7.1_P2/2	-1.27026	0.36785
MAL8P1.20_v7.1_P1/3	0.29627	0.207047
MAL8P1.20_v7.1_P2/3	-0.0290231	0.0226255
MAL8P1.20_v7.1_P3/3	0.757198	0.418684
MAL8P1.200_v7.1_P1/1	0.188286	0.171586
MAL8P1.201_v7.1_P1/4	0.391101	0.231553
MAL8P1.201_v7.1_P2/4	0.11773	0.0589131
MAL8P1.201_v7.1_P3/4	0.269495	0.150763
MAL8P1.201_v7.1_P4/4	0.135019	0.0672132
MAL8P1.202_v7.1_P1/1	-0.0879687	0.167577
MAL8P1.203_v7.1_P1/5	0.356225	0.314553
MAL8P1.203_v7.1_P2/5	-0.224425	0.133912
MAL8P1.203_v7.1_P3/5	-0.196169	0.109325
MAL8P1.203_v7.1_P4/5	-0.201423	0.107312
MAL8P1.203_v7.1_P5/5	-0.345961	0.468765
MAL8P1.204_v7.1_P1/3	1.33395	0.880151
MAL8P1.204_v7.1_P2/3	1.39121	1.01176
MAL8P1.204_v7.1_P3/3	1.18588	0.771265
MAL8P1.205_v7.1_P1/3	-0.167488	0.108554
MAL8P1.205_v7.1_P2/3	0.864223	1.47348
MAL8P1.205_v7.1_P3/3	-0.0403565	0.0396405
MAL8P1.206_v7.1_P1/1	-1.14952	0.361515
MAL8P1.207_v7.1_P1/10NU	0.259224	0.250909
MAL8P1.207_v7.1_P10/10NU	0.426079	0.263736
MAL8P1.207_v7.1_P2/10NU	0.713696	0.370493
MAL8P1.207_v7.1_P3/10NU	-0.117525	0.183018
MAL8P1.207_v7.1_P4/10NU	-0.4522	0.456574
MAL8P1.207_v7.1_P5/10NU	0.0313073	0.0172486
MAL8P1.207_v7.1_P6/10NU	-0.041504	0.0358347
MAL8P1.207_v7.1_P7/10NU	-0.0540768	0.0913393
MAL8P1.207_v7.1_P8/10NU	-0.108121	0.0748706
MAL8P1.207_v7.1_P9/10NU	-0.108763	0.106023
MAL8P1.208_v7.1_P1/2NU	-0.096615	0.0764515
MAL8P1.208_v7.1_P2/2NU	0.370693	0.480566
MAL8P1.209_v7.1_P1/1NU	-0.069995	0.0314593
MAL8P1.21_v7.1_P1/1	-0.901248	0.347987
MAL8P1.210_v7.1_P1/1NU	0.0192637	0.00570478
MAL8P1.211_v7.1_P1/1	0.0265473	0.0875235
MAL8P1.212_v7.1_P1/1	-0.259318	0.140633
MAL8P1.213_v7.1_P1/1	-0.144975	0.399037
MAL8P1.214_v7.1_P1/1NU	-0.027104	0.0119795
MAL8P1.215_v7.1_P1/1NU	-0.288082	0.745176
MAL8P1.216_v7.1_P1/1	-0.285512	0.229154
MAL8P1.217_v7.1_P1/1	0.0996626	0.0957367
MAL8P1.218_v7.1_P1/1NU	-0.210628	0.263094
MAL8P1.219_v7.1_P1/1	-0.00621831	0.0443034
MAL8P1.22_v7.1_P1/1	-0.0653667	0.0725274
MAL8P1.220_v7.1_P1/7	-0.278118	0.22385
MAL8P1.220_v7.1_P2/7	0.944514	0.821478
MAL8P1.220_v7.1_P3/7	-0.0647228	0.177081
MAL8P1.220_v7.1_P4/7	-0.05975	0.024173
MAL8P1.220_v7.1_P5/7	0.636301	0.46541
MAL8P1.220_v7.1_P6/7	0.0194813	0.0454341
MAL8P1.220_v7.1_P7/7NU	-0.881381	0.239705
MAL8P1.23_v7.1_P1/25	-0.448106	0.650742
MAL8P1.23_v7.1_P10/25	-0.187317	0.142229
MAL8P1.23_v7.1_P11/25	-0.532115	0.939574
MAL8P1.23_v7.1_P12/25	-0.516625	1.19297
MAL8P1.23_v7.1_P13/25	-0.0938401	0.0475719
MAL8P1.23_v7.1_P14/25	-0.701239	1.41184
MAL8P1.23_v7.1_P15/25	-0.0843287	0.065842
MAL8P1.23_v7.1_P16/25	-0.14632	0.113459
MAL8P1.23_v7.1_P17/25	0.0017775	0.000861841
MAL8P1.23_v7.1_P18/25	0.14548	0.0685052
MAL8P1.23_v7.1_P19/25	-0.193625	0.249945
MAL8P1.23_v7.1_P2/25	-0.441042	0.868599
MAL8P1.23_v7.1_P20/25	0.129628	0.0697256
MAL8P1.23_v7.1_P21/25	-0.313708	0.669791
MAL8P1.23_v7.1_P22/25	-0.284496	0.197213
MAL8P1.23_v7.1_P23/25	-0.149503	0.188653
MAL8P1.23_v7.1_P24/25	-0.367575	0.343996
MAL8P1.23_v7.1_P25/25	-0.451863	0.711515
MAL8P1.23_v7.1_P3/25	-0.319069	0.700684
MAL8P1.23_v7.1_P4/25	-0.365754	0.532358
MAL8P1.23_v7.1_P5/25	-0.551438	1.34551
MAL8P1.23_v7.1_P6/25	0.181649	0.120729
MAL8P1.23_v7.1_P7/25	0.0601575	0.0509182
MAL8P1.23_v7.1_P8/25	-0.445793	0.801485
MAL8P1.23_v7.1_P9/25	-0.468859	0.921713
MAL8P1.24_v7.1_P1/4	-0.467608	0.457371
MAL8P1.24_v7.1_P2/4	-0.41384	0.307672
MAL8P1.24_v7.1_P3/4	-0.110479	0.101016
MAL8P1.24_v7.1_P4/4	-0.207952	0.163368
MAL8P1.25_v7.1_P1/2	-0.199169	0.319945
MAL8P1.25_v7.1_P2/2	0.0602431	0.0247601
MAL8P1.25A_v7.1_P1/1	-0.0718951	0.0275621
MAL8P1.26_v7.1_P1/1	-0.286938	0.314344
MAL8P1.27_v7.1_P1/1	-0.240044	0.28936
MAL8P1.28_v7.1_P1/1	-0.0199409	0.0132932
MAL8P1.29_v7.1_P1/5	0.402782	0.510793
MAL8P1.29_v7.1_P2/5	0.221059	0.113081
MAL8P1.29_v7.1_P3/5	0.298196	0.185525
MAL8P1.29_v7.1_P4/5	0.775937	0.368495
MAL8P1.29_v7.1_P5/5	0.0847475	0.0596502
MAL8P1.3_v7.1_P1/1	-0.224407	0.0715061
MAL8P1.30_v7.1_P1/2	0.338685	0.11619
MAL8P1.30_v7.1_P2/2	0.880523	1.28901
MAL8P1.300_v7.1_P1/1	0.678814	0.436205
MAL8P1.31_v7.1_P1/1	0.364469	0.452584
MAL8P1.310_v7.1_P1/1	-0.447887	0.549704
MAL8P1.32_v7.1_P1/2	-0.465381	0.210995
MAL8P1.32_v7.1_P2/2	-1.74866	0.551946
MAL8P1.320_v7.1_P1/1NU	0.34948	0.269836
MAL8P1.33_v7.1_P1/3	-0.073049	0.364221
MAL8P1.33_v7.1_P2/3	-0.0939163	0.320543
MAL8P1.33_v7.1_P3/3	0.0466977	0.0435799
MAL8P1.34_v7.1_P1/4	0.177136	0.193243
MAL8P1.34_v7.1_P2/4	-0.274231	0.691283
MAL8P1.34_v7.1_P3/4	-0.756334	0.368577
MAL8P1.34_v7.1_P4/4	-1.00749	1.1367
MAL8P1.35_v7.1_P1/2	0.391838	0.210501
MAL8P1.35_v7.1_P2/2	-0.103692	0.0974953
MAL8P1.36_v7.1_P1/1	-0.508029	0.180965
MAL8P1.37_v7.1_P1/2	-0.968608	1.30613
MAL8P1.37_v7.1_P2/2	-0.806946	1.39802
MAL8P1.38_v7.1_P1/2	-0.052181	0.0696979
MAL8P1.38_v7.1_P2/2	0.394783	0.26815
MAL8P1.380_v7.1_P1/1	0.144972	0.143689
MAL8P1.4_v7.1_P1/2	1.03892	0.688057
MAL8P1.4_v7.1_P2/2	0.73596	0.390655
MAL8P1.40_v7.1_P1/1	0.286338	0.796024
[truncated: 12,843 more rows]

## Sheet: Fig 2
Fig 2a
	Surfin 1·2	Surfin 4·2	Arom	Ap2-g	Lshd	Surfin 13·1	EP1	Msrp1	Ep3	Hda	Tra	Ge7	Rga	Nyn	Vap1	Gexp5	Ep2	Cpp
NF54_1	404.745	262.696	69.2763	33.411	29.6973	33.756	28.5683	22.5264	28.5364	32.5791	17.1852	59.3127	9.37437	9.28774	8.99647	6.14401	5.51449	6.15384
NF54_2	402.259	254.213	104.917	35.5172	83.1839	31.048	33.1216	26.0021	33.0755	34.6699	38.0301	60.0695	10.1464	15.7987	16.6739	6.45815	8.2274	7.81267
NF54_3	527.631	678.055	109.442	44.0261	18.5946	63.3422	132.539	43.282	101.256	30.1504	28.1029	111.987	43.1546	6.82899	30.5953	18.396	13.5645	21.2858
Fig 2b
		GCR (%)
	Shld1 concentration(µM)	Exp1	Exp2
	6.167	0.28512	0.269394
	18.5	0.549572	0.252176
	55	0.506136	0.84437
	166	2.78563	3.97499
	500	25.6948	21.6956
	1500	33.425	28.5978
Fig 2c
		Expression fold change
		Ap2-g		Surfin 1·2		Surfin 13·1		Arom		Lshd		Kahrp		Ap2_expo
	Shld1 concentration(µM)	Exp1	Exp2	Exp1	Exp2	Exp1	Exp2	Exp1	Exp2	Exp1	Exp2	Exp1	Exp2	Exp1	Exp2
	6.167	1.16118	1.09804	2.07487	2.11997	1.27111	1.16038	1.71118	2.36625	1.38276	3.58205	1.30346	1.01605	2.26305	1.40946
	18.5	1.29149	1.28937	2.50851	2.11108	1.27811	1.14236	1.89819	1.58521	1.75181	2.55055	1.06173	1.03824	1.79965	1.53116
	55	2.67415	3.08858	2.49977	3.34108	1.75114	1.71263	4.8194	4.55255	1.93321	3.60576	1.20772	1.10546	1.53957	1.35589
	166	16.7013	15.6897	51.8342	46.161	7.34349	6.67106	21.3064	33.3836	9.87434	20.0767	0.985362	0.654625	1.23948	1.51741
	500	33.411	35.5172	404.745	402.259	33.756	31.048	69.2763	104.917	29.6973	83.1839	1.15016	1.06933	2.48168	0.984089
	1500	36.3973	38.1547	713.481	695.24	61.2632	60.8063	69.8963	113.75	35.4937	97.0951	1.25774	0.78691	1.09805	1.66382

## Sheet: Fig 3
Fig 3a
	AP2-g		Sur 13.1		Sur 1.2		LSHD		AROM		HAD		EP3		EP2		EP1		VAP1		NYN		Msrp1		Gexp5
Year	H	L	H	L	H	L	H	L	H	L	HAD	L	H	L	H	L	H	L	H	L	H	L	H	L	H	L
2017	1997.34	1.03775	748.758	1.5148	1087.58	1.95812	16.8577	0.90858	41.4811	2.61139	45.104	6.74832	8.49352	0.34128	12.8651	1.05625	54.7277	0.760281	1.99434	0.072298	74.2098	1.24759	4.03034	0.054811	9.89576	1.03905
	100.098	1.52715	38.3369	0.673386	85.1105	9.57418	8.44121	1.01459	22.0282	0.940783	7.28179	9.26463	5.12101	0.4765	22.0018	0.339444	8.63608	0.955013	7.68711	0.186831	9.40405	4.5712	2.4882	0.0167004	32.9666	0.956095
	2534.25	4.55559	874.231	1.56743	1767.31	6.01599	9.94253	2.64421	5.12422	1.51711	70.1055	8.58419	7.1662	0.299458	6.09125	0.436761	175.846	0.856226	1.19649	0.40451	53.3777	4.94868	6.79702	0.105998	5.05215	1.0853
	1213.11	0.61299	1211.88	0.450551	1216.01	0.570676	61.9193	3.33725	327.043	3.42244	87.0131	1.94329	71.5333	0.077305	132.301	1.73771	150.414	1.33729	88.897	0.712431	90.6764	4.07914	77.3633	0.081019	411.936	6.45458
	956.529	1.8948	314.333	1.52541	953.05	35.4729	35.6282	3.61006	136.364	0.848424	41.0352	10.0065	23.2875	0.40844	38.9072	0.502133	22.4606	1.26421	45.3528	0.141898	57.1375	3.99566	7.29013	0.110009	136.73	0.566377
	2020.98	0.797927	897.233	0.8795	1081.61	2.79501	4.72858	0.599971	3.79495	0.851953	28.4084	1.9236	1.869	0.201523	2.83724	0.514983	99.9137	0.225085	0.255908	0.278821	50.2427	1.34914	2.46159	0.095272	0.894721	1.61009
	957.888	9.30783	259.662	2.05098	897.459	20.539	17.8583	2.80249	54.9861	1.9656	47.1558	7.02039	18.5453	0.328409	51.5995	0.727574	28.9235	2.15748	37.0427	0.493106	58.874	5.50499	0.0140718	0.059421	88.5307	1.50951
	569.759	2.2273	396.757	3.97808	494.093	4.8207	15.4107	1.41199	59.9882	1.0266	26.8287	8.15437	13.6916	0.289995	18.6565	0.905222	35.4407	1.28864	13.3524	0.0932	36.8439	1.31807	11.0026	0.047347	50.6986	0.716257
2016	97.3881	0.958005	38.8182	0.531798	200.411	2.42836	3.58256	1.22309	15.1375	0.918422	4.26639	1.84236	5.95845	0.0400861	12.0678	0.512543	9.49762	0.461672	51.9259	10.9573	9.99881	2.19005	4.77482	0.016654	17.3227	0.347126
	579.744	10.9809	181.473	2.69607	726.465	17.6984	47.1082	0.319803	362.332	0.281582	42.6686	5.30129	43.588	0.559587	29.0976	0.567186	54.7778	0.652868	103.882	5.85228	43.6679	3.56473	18.8512	1.64105	122.747	0.424034
	257.046	12.0822	92.8828	6.16561	764.763	14.7287	25.1818	5.30887	146.25	6.44983	17.0703	3.84512	20.2614	0.807139	36.2079	2.55066	39.6466	1.38098	92.0064	15.1122	25.7364	3.88318	8.03546	0.017183	82.3564	5.13842
	110.333	2.38834	33.0829	0.444007	241.813	3.03925	5.65229	0.681937	20.5489	2.47957	8.25228	0.937391	6.64751	0.888392	8.53069	2.33624	40.1652	0.687921	26.566	4.63652	20.6795	1.53218	2.62277	2.24076	12.2987	3.33965
	369.853	0.229575	73.8927	0.013203	1108.67	0.119173	7.37812	5.10797	10.8986	1.4814	22.2657	1.01197	22.8243	0.124231	15.6531	0.990056	112.924	1.86835	62.2682	1.07831	56.1493	4.22449	34.7098	0.043118	16.7506	1.76578
	185.624	10.5094	71.2059	2.41046	140.569	7.58487	31.5391	6.31894	143.645	7.51924	18.4146	1.36794	20.0157	1.73408	29.0595	3.87867	19.814	1.21122	96.0036	8.64378	31.4861	2.75187	4.24323	0.31653	126.597	15.7626
	148.398	9.44708	73.3955	6.2444	144.429	21.7905	26.7853	5.17322	119.652	4.06575	12.0337	2.93151	16.4979	1.26109	24.6666	1.90412	9.44177	1.44191	89.9023	8.19289	20.2114	9.01562	4.88319	0.612971	162.74	10.4459
	804.143	0.141208	416.538	0.134765	940.185	0.81592	47.4116	3.78443	408.117	6.27592	49.4271	1.30958	55.0229	0.04533	46.8071	5.5458	67.7194	0.105773	115.236	0.474073	94.8914	5.12213	31.9245	0.132936	165.951	27.6438
	H: High GCR group
	L: Low GCR group
Fig 3b
	E5-AP2G-DD-Ring			NF54-stage V
Gene	Exp1	Exp2	Exp3	Exp1	Exp2	Exp3
Surfin 1.2	404.745	402.259	527.631	0.507459	1.65655	0.677119
Surfin 4.2	262.696	254.214	678.055	0.268923	0.694521	0.49509
Arom	69.2763	104.917	109.442	0.224571	0.202528	0.227527
Ap2g	33.411	35.5172	44.0261	0.011803	0.069081	0.013758
Lshd	29.6973	83.1839	18.5946	0.615628	0.429381	0.62958
Surfin 13.1	33.756	31.048	63.3422	0.00937	0.048995	0.013405
Ep1	28.5683	33.1216	132.539	3.60833	5.37734	3.33393
Msrp1	22.5264	26.0021	43.282	0.163592	0.596275	0.241639
Ep3	28.5364	33.0755	101.256	2.66813	2.90238	2.12773
Hda	32.5791	34.6699	30.1504	0.186743	0.181272	0.211894
Tra	17.1852	38.0301	28.1029	0.163097	1.11443	0.139044
Ge1	9.42305	11.3183	103.591	9.55405	16.3173	7.51241
Rga	9.37437	10.1464	43.1546	5.73808	5.45544	5.82691
Nyn	9.28774	15.7987	6.82899	0.015804	0.01902	0.018674
Vap1	8.99647	16.6739	30.5953	0.913523	0.927028	1.03474
Gexp5	6.14401	6.45815	18.396	0.283017	0.249111	0.314739
Ep2	5.51449	8.22739	13.5645	2.43434	1.74774	2.57869

## Sheet: Fig4
Fig 4a			ID
			683	565	NF54	(+)	(-)	607	592
		Exp1	17.5188	11.5591	7.61976	0.870337	0	0	0
		Exp2	17.5188	10.8602	7.0509	1.13677	0	0	0
		Exp3	21.3534	22.2581	7.58982	2.59325	0	0	0
		Exp4	26.9925	14.8925	8.87725	1.70515	0	0	0
				ID
Fig 4b		Gene		683	565	NF54	(+)	(-)	607	592
		D0-Pfs25	Exp1	12.5068	120.994	7.83162	1.93579	2.85345	1.1112	0.98838
		D8-Pfs25	Exp1	3014.64	3787.32	3021.89	1076.62	328.479	2.3189	6.708
		D8-Pfs25	Exp2	4071.34	3341.15	3135.82	1223.69	307.593	2.27346	10.4255
				ID
Fig 4c		Gene	683	565	NF54	(+)	(-)	607	592
		Surfin 13.1	15.7803	4.05347	2.86713	1.63599	1	0.233645	0.0984441
		Surfin 1.2	110.489	28.7275	12.2446	3.23302	1	0.742177	0.207446
		Ap2g	112.532	25.903	15.9281	3.89005	1	0.359683	0.0910944
Fig 4d-f			Delta CT
			Surfin 13.1	Surfin 1.2	Ap2-g	D8GCR
		NF D0	6.13529	6.78351	5.54898	7.79443
		C9+ D0	6.94473	8.7047	7.5827	1.58638
		683 D0	3.67484	3.60983	2.72829	20.8559
		565 D0	5.63574	5.55322	4.84744	14.9025
		C9- D0	7.65489	10.3976	9.54248	0

## Sheet: Fig 5
Fig 5a-c							Fig 5d-f
													Fig 5g=Fig5a-f
		Observed GCR (%)	Predicated GCR (%)					Observed GCR (%)	Predicated GCR (%)
	ID	D8-GCR	Sufin1.2	Ap2-g	Surfin 13.1		ID	D8-GCR	Sufin1.2	Ap2-g	Surfin 13.1
	3	0.01	4.23905	0.01	0.01		560	0.01	7.84023	0.01	0.01
	7	0.01	0.01	0.01	0.01		561	0.01	0.156266	0.01	0.01
	15	0.01	0.457708	0.01	0.01		565	0.01	0.01	0.01	0.01
	31	0.01	0.01	0.01	0.01		583	0.01	1.10181	0.485723	0.01
	74	0.01	0.01	0.01	0.01		592	0.01	0.01	3.15922	0.01
	85	0.01	0.01	0.01	0.01		721	0.01	0.01	0.01	0.01
	94	0.01	0.01	0.01	0.01		730	0.01	2.6187	1.32914	0.01
	103	0.01	5.37715	0.01	0.01		766	0.01	1.48607	0.01	0.01
	131	0.01	4.55974	0.01	0.01		787	0.01	0.01	8.34033	0.01
	143	0.01	0.01	0.01	0.01		872	0.01	0.01	0.01	0.01
	150	0.01	0.01	0.01	0.01		680	0.01	3.88257	3.26022	0.01
	157	0.01	0.01	0.01	0.01		655	0.01	2.157	1.92652	0.01
	174	0.01	0.393814	0.01	0.01		690	0.01	18.3585	12.5575	16.4291
	178	0.01	0.01	0.01	0.01		678	0.01	11.0529	8.58773	2.95019
	181	0.01	0.01	0.01	0.01		650	0.01	8.04366	10.7788	7.21522
	194	0.01	1.49112	0.01	0.01		794	0.0168598	0.01	0.01	0.01
	195	0.01	0.01	0.01	0.01		575	0.0342698	0.01	0.01	0.01
	91	0.01	13.0499	0.01	0.01		708	0.0422878	0.01	0.01	0.01
	33	0.01	4.69203	0.01	0.01		877	0.0529963	0.01	0.01	0.01
	80	0.01	4.17344	0.01	0.01		585	0.0939493	0.01	0.01	0.01
	111	0.01	3.64867	0.01	0.01		705	0.109308	0.01	0.01	0.01
	16	0.0403888	3.72986	0.01	0.01		563	0.119511	0.01	0.01	0.01
	134	0.05	5.17772	0.01	0.01		884	0.123047	0.01	0.01	0.01
	156	0.0689355	0.01	0.01	0.01		746	0.123686	0.01	0.01	0.01
	164	0.0841545	0.01	0.01	0.01		570	0.12375	0.01	0.01	0.01
	172	0.12016	0.01	0.01	0.01		843	0.126518	0.01	0.01	0.01
	122	0.12557	8.37397	3.01428	0.01		706	0.138785	0.01	0.01	0.01
	20	0.148112	0.01	0.01	0.01		576	0.144238	0.01	0.01	0.01
	44	0.177719	0.01	0.01	0.01		847	0.18856	4.04723	8.85889	0.01
	58	0.181545	0.01	0.01	0.01		697	0.211954	0.01	3.81567	0.01
	138	0.18212	2.34537	0.01	0.01		593	0.228185	0.01	0.602349	0.01
	6	0.193207	0.01	0.01	0.01		683	0.229399	0.01	1.53696	0.01
	123	0.210471	0.01	0.01	0.01		836	0.233363	0.273293	0.01	0.01
	87	0.222813	11.3227	0.01	0.01		643	0.289771	0.01	0.01	0.01
	115	0.224478	0.0177732	0.01	0.01		681	0.295414	6.54283	4.60337	0.01
	110	0.254858	4.73775	0.01	0.01		792	0.350511	2.09172	0.01	0.01
	153	0.30076	0.781488	0.01	0.01		569	0.378712	0.01	0.01	0.01
	130	0.323302	0.90053	0.01	0.01		578	0.392272	0.01	0.01	0.01
	148	0.342579	6.9965	0.01	0.01		826	0.442769	0.01	0.01	0.01
	105	0.342785	5.17908	0.01	0.01		886	0.450016	2.38225	0.01	0.01
	77	0.374834	7.93574	1.09682	0.01		804	0.456885	5.05205	0.01	0.01
	154	0.378121	0.01	0.01	0.01		566	0.489968	0.01	0.01	0.01
	108	0.390348	0.01	0.01	0.01		571	0.567844	4.42771	0.01	0.01
	32	0.421818	4.52762	0.01	0.01		726	0.604686	7.32297	4.4132	2.28986
	12	0.441596	0.01	0.01	0.01		703	0.629259	0.01	4.36679	0.01
	120	0.446897	0.01	0.01	0.01		588	0.642171	0.01	0.01	0.01
	144	0.508496	0.01	0.01	0.01		811	0.673269	0.01	0.01	0.01
	104	0.511197	3.19262	0.01	0.01		568	0.714076	0.01	0.01	0.01
	161	0.512137	4.37447	0.01	0.01		893	0.718562	6.19529	5.54738	0.01
	137	0.519216	0.01	0.01	0.01		591	0.742491	0.01	0.01	0.01
	175	0.597455	6.82132	0.180464	0.01		562	0.836563	0.01	0.908851	0.01
	177	0.684347	3.47076	0.01	0.01		829	0.942313	3.12124	0.01	0.01
	114	0.731319	3.9244	0.929218	0.01		558	0.994319	0.01	1.0658	0.01
	179	0.761511	3.47404	0.01	0.01		649	1.06367	0.01	0.01	0.01
	34	0.86592	9.48565	0.01	0.01		707	1.06567	1.41564	0.01	0.01
	64	0.915865	12.3222	4.42522	0.01		754	1.12919	7.13803	11.9863	3.73524
	160	0.965287	10.4812	1.0842	0.01		835	1.14517	6.71095	3.01113	0.01
	119	0.992748	5.97609	1.38187	0.01		776	1.18602	5.37667	3.6517	0.01
	62	1.04416	11.1843	2.74565	0.01		582	1.36251	5.73974	4.01835	1.00378
	57	1.11255	8.25861	3.6894	0.01		557	1.36436	4.4271	0.01	0.01
	146	1.18523	11.5232	4.26109	0.393899		799	1.39177	0.946336	0.01	0.01
	26	1.51221	3.71394	0.01	0.01		548	1.50625	6.13111	0.379219	0.01
	18	1.52088	4.88312	0.01	0.01		691	1.73682	0.01	0.01	0.01
	5	1.5773	0.01	0.01	0.01		665	2.02282	5.54235	6.65506	0.01
	185	1.62931	1.15245	0.01	0.01		567	2.07516	8.42065	10.5453	0.01
	112	1.69911	11.686	5.12362	0.766856		857	2.13152	11.5918	11.7574	6.89947
	11	1.81132	1.97442	0.01	0.01		791	2.72956	11.0055	4.78268	1.61709
	125	1.84013	0.01	0.01	0.01		805	3.3557	15.6717	13.6435	13.8489
	83	2.16791	12.3388	8.79593	9.16835		573	3.54203	13.9535	8.19076	0.755592
	135	2.20901	4.69822	1.31688	0.01		581	3.91426	11.8212	8.90147	0.16076
	189	2.3069	0.01	0.01	0.01		642	5.14905	21.584	18.9831	23.286
	4	2.31674	15.8316	9.41461	7.87575		669	5.55682	14.2166	9.33596	12.1711
	165	2.39779	13.069	1.89937	0.01		574	5.86199	15.6333	13.658	17.0488
	42	2.42661	11.0415	3.75056	0.01		781	6.54767	19.9612	23.9048	21.2703
	180	2.4349	10.0279	2.10185	0.0925597		845	6.87194	16.9822	18.1778	17.2688
	159	2.5722	5.61216	0.01	0.01		778	7.47717	24.167	20.7126	24.7799
	121	2.93112	12.4662	4.44054	1.09572		553	7.78012	20.3818	22.2698	21.5017
	76	2.97396	16.9721	3.66842	0.01		684	8.58972	25.993	21.0539	30.1283
	167	3.04676	15.5382	7.19772	7.62841		782	10.0568	24.9811	16.5491	29.6184
	82	3.14108	15.0677	9.01768	11.1378		572	13.1741	19.8222	24.1095	20.9564
	142	3.26373	16.4726	10.6807	6.66276		839	24.4742	22.7497	19.8026	26.7096
	52	3.30103	10.6115	1.96279	0.01
	188	3.31887	21.7573	15.2341	22.0999
	72	3.4987	17.9238	12.2977	13.2854
	19	3.55472	13.1615	2.79076	0.01
	169	3.81057	0.01	0.01	0.01
	14	3.97405	12.4674	0.01	0.01
	88	3.97899	19.0727	14.8887	15.1471
	48	4.17669	12.4794	2.52631	0.01
	37	4.68494	19.5923	10.2944	11.961
	162	5.32069	16.0355	8.40349	5.31566
	43	5.32689	11.5997	6.30065	6.43807
	29	5.75017	20.6282	17.3119	21.0818
	39	6.34373	26.6948	18.6235	21.9352
	129	7.03266	16.0345	6.56129	2.91716
	10	7.60322	8.68391	4.70283	6.37007
	92	7.87933	29.6991	23.5489	44.1341
	24	8.27354	33.3114	23.6789	32.3862
	168	8.6334	9.66842	3.63442	0.453441
	158	8.66526	9.86957	3.23573	0.902397
	69	9.38239	26.0258	20.5543	32.4857
	127	9.5587	21.037	13.4452	13.2682
	170	10.3189	15.4893	5.4921	6.2739
	173	11.331	18.7313	12.0641	17.2608
	102	16.2674	28.2683	22.4411	31.6092
	183	19.3767	21.7552	14.5556	23.7854
	95	19.6308	28.5514	22.4345	33.1627
	68	23.336	31.4603	27.0039	41.479
	116	27.5933	25.4569	20.0047	35.056
	25	58.6804	29.1733	25.8873	40.2194

## Sheet: Fig 6
Fig. 6a			Fig. 6b
	ID	Estimated/Observed GCR (%)		GCR (%)
	105	2.0511		Estimated/observed	Delta CT predicted
	107	26.7311			Surfin13.1	Surfin1.2	Ap2-g
	108	1.31453		2.0511	10.1785	11.5251	8.68594
	110	5.20964		26.7311	27.761	27.0665	22.0138
				1.31453	5.64201	12.6352	5.89034
				5.20964	13.0526	15.2472	12.2292

## Sheet: Fig 7
		Sybr	TaqMan		Fig. 7e	Predicted GCR
		Predicted GCR (%)	Predicted GCR (%)			End of malaria season			Peak of malaria season
Fig. 7a	Ap2-g	10.6559	12.0595			Surfin13.1	Surfin1.2	Ap2-g	Surfin13.1	Surfin1.2	Ap2-g
		4.04493	4.08411			15.6476	28.7661	12.5133	0.1	0.1	0.1
		19.8251	18.285			21.9355	27.3154	17.4702	0.1	2.18569	0.1
		12.9364	13.2981			16.0377	16.0432	18.5575	10.0422	24.7777	15.9823
		0	0			25.2199	26.7293	19.5067	0.1	0.1	0.1
Fig. 7b	Surfin 13.1	8.3172	11.9392			0.1	16.2699	1.82144	18.6091	30.2718	17.0049
		3.75568	7.4319			11.4047	22.0835	13.0757	0.1	15.2271	9.13554
		22.1828	19.9758			3.42688	19.3314	7.40722	0.1	14.8321	9.87558
		11.1324	10.9412			9.36574	17.9763	20.1467	19.5189	31.2275	17.3431
		0	2.9823			12.293	19.7511	14.3824	12.8133	26.1863	16.8021
Fig. 7c	Sufin1.2	9.76685	12.0017			19.5422	26.3912	16.8592	0.1	0.1	0.1
		3.49415	1.60619			0.1	6.18147	5.61107	9.74856	32.4579	16.3257
		20.1289	18.7329			22.4421	34.8905	22.3503	17.2281	21.7271	16.8466
		13.7837	14.0281			0.1	17.8305	14.4058	0.1	22.8431	7.65406
		0	0			2.26799	24.3242	15.8442	34.8499	34.2944	26.0944
						2.39435	14.3437	7.92357	3.91153	23.9727	15.2163
						16.1238	21.3085	13.8608	0.1	0.1	0.1
						9.60328	0.1	12.5951	0.1	0.1	0.1
						29.1482	22.9899	0.1	0.1	0.1	0.1
						18.8046	0.1	22.4629	0.1	0.1	0.1
						23.1213	25.3177	0.1	29.6138	36.6272	25.5556
						0.1	47.5084	32.3815	9.83556	29.5321	17.7484
						0.1	0.1	0.1	29.1042	22.7944	0.1
						0.1	0.1	0.1	42.8341	39.6636	29.526
						0.1	0.1	0.1	0.1	0.1	0.1
						0.1	0.1	0.1
						18.9752	25.5116	18.1228
						37.6949	35.9666	24.924

## Sheet: Sup Fig 1
Sup Fig. 1a	L-GCR (%)	H-GCR (%)	Sup Fig. 1b	L (Pfs25)	H (Pfs25)	L (Pfs230)	H (Pfs230)	Sup Fig. 1c	L (D0 P)	H (D0 P)	L (Age)	H (Age)	L (Hb)	H (Hb)	L (WBC)	H (WBC)	L (D0 Pfs25)	H (D0 Pfs25)
	0.005	5.54403		10.8838	84.1353	0.789222	20.5297		2.76	2.6	5	9	11.9	11.6	7	10.1	0.00880011	0.33469
	0.005	6.19668		2.85522	142.455	0.433103	58.9548		2.57	10.07	2	8	8.8	12.7	11.8	23.6	0.0136117	0.401897
	0.005	7.67148		1.11514		0.418401			4.08	1.69	0.333	6	10.8	12.6	12.2	8.8	0.0340533	0.128025
	0.005	6.01568		1.6362		0.11766			2.67	2.73	4	1	13.4	7.4	15.4	10.4	0.0565559	0.0992031
	0.005	38.5724		6.89578	72.3351	2.18017	6.882		1.57	1.68956	7	6	12.9	10.1	10.2	7.1	0.0243929	0.0741448
	0.005	43.381		3.44278	23.8371	0.292982	11.5701		8.84	24.15	1	1	11.9	12.7	17.4	11.9	1.25865	0.0228113
	0.005	48.3908		1.94297	168.223	0.182072	18.9398		9.73	7.36	1	4	11.2	11.3	15.8	17.9	0.0421973	0.0555485
	0.005	47.7257			28.07		17.7293		2.54	3.14	5	6	9.4	11.2	17.5	9.6	0.0294837	0.0402344

## Sheet: Sup Fig 2
Sup Fig 2		Expression fold change
		Surfin 4.2		Tra		Ep2		Nyn		Vap1		Exp1		Exp3		Hda		Rga		Gexp5		Msrp1		Cpp		Kahrp		Ge7		Ap2_expo
	Shld1 concentration(µM)	Exp1	Exp2	Exp1	Exp2	Exp1	Exp2	Exp1	Exp2	Exp1	Exp2	Exp1	Exp2	Exp1	Exp2	Exp1	Exp2	Exp1	Exp2	Exp1	Exp2	Exp1	Exp2	Exp1	Exp2	Exp1	Exp2	Exp1	Exp2	Exp1	Exp2
	6.167	1.5	1.5	2.52501	2.432	1.91597	2.74786	1.73091	2.62035	1.01769	1.26947	1.78724	1.73098	1.66883	1.90075	1.81338	1.68637	2.06734	1.9269	0.9881	0.832075	1.47673	1.19476	1.1756	1.07199	1.30346	1.01605	1.46367	1.51096	2.26305	1.40946
	18.5	2	2	3.06241	3.19777	2.19936	2.09314	1.76523	2.05917	1.05245	1.17161	1.64542	1.75204	1.70826	1.7594	2.08133	1.78562	2.12064	1.95092	0.8225	0.807138	2.1393	2.18949	1.18609	1.09575	1.06173	1.03824	1.48495	1.47309	1.79965	1.53116
	55	2.21504	3.00341	2.85102	5.88384	2.0466	3.49425	2.68882	4.93789	1.83989	2.14463	1.1823	1.49629	3.10339	1.83005	2.14275	2.06279	1.87147	1.85016	1.45247	1.18893	3.45945	3.54514	0.840149	1.23484	1.20772	1.10546	1.38969	1.37621	1.53957	1.35589
	166	30.2045	25.7441	4.07469	10.7007	1.92476	3.49729	4.71567	10.2016	2.6974	4.80953	4.57681	3.6086	3.54098	3.36103	9.01801	8.87527	2.18852	2.49459	2.25157	2.13523	9.03973	7.21925	1.08434	1.62441	0.985362	0.654625	3.42957	3.77822	1.23948	1.51741
	500	262.696	254.214	17.1852	38.0301	5.51449	8.22739	9.28774	15.7987	8.99647	16.6739	28.5683	33.1216	28.5364	33.0755	32.5791	34.6699	9.37437	10.1464	6.14401	6.45815	26.0021	22.5264	6.15384	7.81267	1.15016	1.06933	59.3127	60.0695	2.48168	0.984089
	1500	559.289	576.13	47.8668	77.2624	8.81209	15.0458	9.89466	20.0843	10.5366	17.2212	49.5638	58.6307	96.4747	109.36	43.594	51.7056	17.7151	22.0534	9.05662	8.97654	86.2441	81.1691	30.4281	62.4791	1.25774	0.78691	252.752	464.994	1.09805	1.66382

## Sheet: Sup Fig 3
Sup Fig 3
	AP2-g		Sur 13.1		Sur 1.2		LSHD		AROM		HDA.		EP3		EP2		EP1		VAP1		NYN		Msrp1		Gexp5
	L	H	L	H	L	H	L	H	L	H	L	H	L	H	L	H	L	H	L	H	L	H	L	H	L	H
	0.124033	65.8391	0.035042	36.2526	0.081351	69.311	0.026127	5.1214	0.135659	4.37878	0.018551	1.55623	0.03141	6.9833	0.032825	2.49329	0.140204	3.30546	0.077268	7.91859	0.050761	0.581984	0.058365	4.94394	1.85015	20.3018
	0.521461	425.586	0.186596	150.006	0.77056	676.787	0.08032	26.6929	0.008308	21.0959	0.049565	3.63041	0.082717	37.3924	0.083548	14.5421	0.246842	15.7086	0.106965	30.9534	0.033081	2.41543	0.203164	23.8681	0.203566	79.4377
	0.966579	76.2292	0.381032	27.7868	6.52724	85.2328	0.169567	8.41619	0.054636	5.33281	0.367778	2.05967	0.095312	5.91019	0.151056	5.16376	0.304229	3.50243	0.171364	2.82283	0.270608	1.27981	0.101358	6.32797	0.135345	6.77723
	1.91151	94.052	0.76356	28.4532	4.63653	259.564	0.242612	10.3582	0.47762	2.4109	0.643214	1.33735	0.677441	8.46989	0.371348	3.44963	0.314589	7.98068	0.265443	3.54645	0.418779	1.57933	1.0205	9.77801	0.94074	11.6356
	2.2705	155.847	0.961325	35.4867	9.84755	145.036	0.229624	9.75927	0.49135	8.55576	0.984522	5.55355	0.76947	13.6178	0.285724	6.12886	0.970258	11.6271	0.276841	12.6665	0.196891	2.65473	0.587664	12.1306	0.658435	28.8695
	3.38141	196.661	1.59825	112.274	3.76254	182.854	0.203624	15.6665	0.129732	1.25222	0.102201	2.41425	0.254123	6.4836	0.116651	5.43194	0.231492	9.49942	0.372564	1.31867	0.090741	3.17299	0.477847	3.17989	0.946833	3.88126
	3.57889	301.048	2.56599	79.3786	5.50854	573.152	0.224946	16.4392	0.536585	4.94336	0.468441	2.10124	0.325771	19.5981	0.1759	5.23479	0.335898	23.6894	0.28097	12.6927	0.295851	2.49507	0.698509	40.2434	1.27962	26.4746
	4.7915	497.102	0.595273	168.642	2.00356	1081.44	0.230637	28.7496	0.838739	0.501004	0.192976	2.81018	0.626883	5.05164	0.669951	1.79709	1.09587	41.4411	0.909912	0.814153	0.170793	2.34684	1.20166	10.898	7.97653	1.33166

[truncated: 8 more sheets: Sup Fig 4, Sup Fig 6, Sup Fig 7, Sup Fig 8, Sup Fig 9, Sup Fig 10 and Sup Table 1, Sup Fig 11, Sup Fig 12]
